# Supplementary material for: Mutation in Wdr45 leads to early motor dysfunction and widespread aberrant axon terminals in a beta-propeller protein associated neurodegeneration (BPAN) patient-inspired mouse model
Source: Front Neurosci. 2025 Feb 28;19:1545004. doi: 10.3389/fnins.2025.1545004 (PMC11907653; doi:10.3389/fnins.2025.1545004)
Supplement: Supplementary file 12 [file Table_2.XLSX]

## Sheet: DESeq2_results_Wdr45_c52C-T
GeneID	Base mean	log2(FC)	StdErr	Wald-Stats	P-value	P-adj	Valence
Calr	5694.08	-0.50202	0.0620472	-8.09094	5.92052e-16	4.4571e-12	Down
Tfrc	3003.99	0.704055	0.0871709	8.07672	6.65339e-16	4.4571e-12	UP
Myoc	528.705	-0.745115	0.140186	-5.31519	1.06548e-07	0.000475842	Down
Myorg	989.199	-0.44825	0.0877828	-5.10635	3.28436e-07	0.0011001	Down
Hspa5	4303.92	-0.348591	0.0750956	-4.64196	3.45113e-06	0.00924766	Down
Csf1r	2113.16	-0.320349	0.0700898	-4.57055	4.86457e-06	0.0108626	Down
Pygm	664.683	-0.429278	0.0968262	-4.43349	9.2719e-06	0.0177464	Down
Tnc	161.658	-0.725692	0.166029	-4.37088	1.23747e-05	0.0207245	Down
Pdia6	2122.03	-0.326326	0.0775889	-4.20584	2.60115e-05	0.033561	Down
Cyp26b1	140.229	-0.803209	0.191569	-4.19279	2.75542e-05	0.033561	Down
Lyz2	153.702	0.72824	0.172529	4.22097	2.43251e-05	0.033561	UP
Igfbp2	722.31	-0.401332	0.0964364	-4.16162	3.15995e-05	0.0352809	Down
Cdr1	424.17	0.593913	0.152136	3.90383	9.46828e-05	0.0975816	UP
Lasp1	3116.95	-0.233656	0.0607558	-3.84581	0.000120153	0.114986	Down
Slco1a4	783.185	0.365764	0.097745	3.74202	0.000182546	0.152859	UP
Slc9a3r1	1248.65	-0.304775	0.0811568	-3.75538	0.000173078	0.152859	Down
Crybb1	85.8251	-0.883037	0.238378	-3.70436	0.000211928	0.167024	Down
Hsp90b1	5782.24	-0.214814	0.0598183	-3.59111	0.000329273	0.191809	Down
Phgdh	1690.91	-0.274202	0.0754068	-3.63631	0.00027657	0.191809	Down
Slc13a3	464.618	-0.453677	0.124533	-3.64303	0.000269445	0.191809	Down
Fzd2	386.202	-0.443911	0.123204	-3.60305	0.00031451	0.191809	Down
Cntfr	1583.5	-0.272286	0.0755957	-3.60187	0.000315941	0.191809	Down
Dlgap3	10614.1	-0.240688	0.0664598	-3.62156	0.000292828	0.191809	Down
C4b	787.367	0.37847	0.106657	3.54849	0.000387453	0.202143	UP
Glp2r	114.887	0.694316	0.195684	3.54816	0.000387937	0.202143	UP
Cbx6	10744.7	-0.204264	0.0576168	-3.54523	0.000392276	0.202143	Down
2310022B05Rik	2726.59	-0.241022	0.0683554	-3.52601	0.000421867	0.20934	Down
Mfge8	4639.04	-0.245691	0.0699143	-3.51417	0.000441126	0.211079	Down
Hepacam	1902.12	-0.293255	0.0846448	-3.46454	0.000531137	0.245385	Down
Sdf2l1	189.092	-0.626414	0.184983	-3.38633	0.000708342	0.306141	Down
Nnat	7777.31	-0.212223	0.0625171	-3.39464	0.000687177	0.306141	Down
Thra	19776.4	-0.178842	0.053292	-3.35589	0.000791088	0.331219	Down
Gja1	4219.07	-0.256197	0.0767692	-3.33723	0.000846177	0.343548	Down
Agap2	33160.6	-0.217249	0.0658849	-3.2974	0.000975839	0.373551	Down
Col11a1	156.379	0.68227	0.206485	3.30421	0.000952446	0.373551	UP
Fads2	4049.54	-0.199376	0.0608722	-3.27532	0.00105544	0.390948	Down
Adgrg1	1606.02	-0.243202	0.0743986	-3.26891	0.00107964	0.390948	Down
Selplg	631.13	-0.365017	0.114438	-3.18965	0.00142444	0.449896	Down
Rph3a	7102.76	-0.188714	0.0590127	-3.19785	0.00138457	0.449896	Down
Atp1a2	26900.4	-0.189406	0.0594547	-3.18573	0.00144391	0.449896	Down
Ttyh3	6721.05	-0.209106	0.064956	-3.21919	0.00128551	0.449896	Down
Kcnh3	3561.57	-0.21631	0.0675462	-3.2024	0.00136289	0.449896	Down
Gfap	6110.65	0.231471	0.0721323	3.20898	0.00133208	0.449896	UP
Ccdc85c	2251.71	-0.216449	0.0685578	-3.15718	0.00159303	0.485077	Down
Dlg4	18457.1	-0.165316	0.0524789	-3.15014	0.00163194	0.485883	Down
Tmcc2	6255.16	-0.192986	0.0620121	-3.11207	0.00185783	0.51353	Down
Lag3	215.938	0.497903	0.159536	3.12094	0.00180276	0.51353	UP
C1qtnf4	6702.67	-0.213584	0.0683893	-3.12306	0.00178984	0.51353	Down
Slc32a1	2582.96	-0.197746	0.0637298	-3.10288	0.00191644	0.51353	Down
Hif3a	167.446	-0.521125	0.167669	-3.10805	0.00188328	0.51353	Down
Map3k10	5638.09	-0.19758	0.064127	-3.08108	0.00206251	0.541835	Down
Ntsr2	2298.65	-0.238054	0.078355	-3.03814	0.0023804	0.613319	Down
Acsf2	392.954	-0.346387	0.114747	-3.01871	0.00253853	0.64172	Down
Cpeb1	1487.94	0.246207	0.0822114	2.9948	0.00274623	0.663369	UP
Unc13c	895.297	-0.352207	0.118145	-2.98115	0.00287173	0.663369	Down
Fam181b	442.383	-0.320038	0.10713	-2.98738	0.00281381	0.663369	Down
Abhd17a	3710.45	-0.182157	0.0608697	-2.99257	0.00276637	0.663369	Down
Wwc1	2307.13	-0.19829	0.06641	-2.98584	0.00282799	0.663369	Down
Begain	4135.52	-0.227022	0.0767523	-2.95785	0.00309795	0.703498	Down
Palm	5673.91	-0.18222	0.0618957	-2.94398	0.00324017	0.718335	Down
Rprm	1432.16	-0.228133	0.0777005	-2.93606	0.00332413	0.718335	Down
Cx3cr1	1146.9	-0.29648	0.100906	-2.9382	0.00330128	0.718335	Down
Pdzd4	3904.86	-0.188451	0.0650308	-2.89787	0.00375706	0.799	Down
Jund	6825.59	-0.18395	0.0639892	-2.87471	0.00404404	0.801188	Down
Insyn1	4637.89	-0.170375	0.0594477	-2.86596	0.00415741	0.801188	Down
Igfbp4	1520.28	-0.214224	0.0743849	-2.87994	0.00397748	0.801188	Down
Col1a1	239.647	-0.565595	0.197698	-2.86091	0.00422429	0.801188	Down
Shc3	5551.29	-0.183622	0.064061	-2.86637	0.00415212	0.801188	Down
Jph4	12041.9	-0.189721	0.0663523	-2.8593	0.00424574	0.801188	Down
Sbk1	2333.24	-0.215797	0.0750741	-2.87446	0.00404719	0.801188	Down
Idh2	769.816	-0.302355	0.104674	-2.88854	0.00387039	0.801188	Down
Cdk5r2	10529.1	-0.242615	0.0856149	-2.83379	0.00459995	0.815112	Down
Scg2	2967.41	0.227351	0.0800176	2.84126	0.00449359	0.815112	UP
Timp3	2145.27	-0.189056	0.066684	-2.83511	0.004581	0.815112	Down
Fbln1	263.792	-0.526734	0.186259	-2.82796	0.00468455	0.815112	Down
Xbp1	1586.69	-0.211803	0.0744413	-2.84523	0.00443792	0.815112	Down
Mmp14	361.22	-0.381198	0.134605	-2.83197	0.00462618	0.815112	Down
Sox1	566.916	-0.293274	0.103987	-2.8203	0.00479784	0.824122	Down
Ncan	5623.93	-0.166407	0.0596358	-2.79039	0.00526453	0.826205	Down
Gdf10	188.911	-0.463338	0.165992	-2.79132	0.00524934	0.826205	Down
Elovl2	371.372	-0.315823	0.113431	-2.78426	0.00536497	0.826205	Down
Slc6a1	11379.6	-0.154706	0.0551096	-2.80724	0.00499687	0.826205	Down
Brd4	2443.82	-0.195718	0.0699644	-2.79739	0.00515166	0.826205	Down
Shank3	6986.13	-0.203651	0.072546	-2.8072	0.00499748	0.826205	Down
Notch2	584.686	-0.275034	0.0981444	-2.80235	0.00507325	0.826205	Down
Grin2c	1441.93	-0.282702	0.101485	-2.78567	0.00534176	0.826205	Down
Zfp382	886.322	0.280503	0.100512	2.79075	0.0052586	0.826205	UP
Trp53i11	2275.04	-0.241671	0.0876794	-2.7563	0.00584587	0.860692	Down
Cacng4	757.501	-0.249112	0.0901519	-2.76325	0.00572291	0.860692	Down
Gjb6	1121.74	-0.217771	0.078986	-2.75709	0.00583187	0.860692	Down
Ogn	192.961	-0.577166	0.209104	-2.76018	0.00577694	0.860692	Down
Tstd3	272.512	0.379719	0.138106	2.74948	0.00596906	0.869277	UP
Tmem164	790.323	-0.265212	0.0969002	-2.73696	0.00620092	0.87898	Down
Unc5b	480.484	-0.294451	0.107828	-2.73075	0.00631907	0.87898	Down
Gpr37l1	4413.6	-0.18256	0.0668493	-2.73092	0.00631586	0.87898	Down
Marcks	6098.67	-0.195492	0.0714346	-2.73666	0.0062067	0.87898	Down
Pcdhgc3	1617.12	-0.235308	0.0862432	-2.72843	0.00636371	0.87898	Down
Fscn1	5645.19	-0.181998	0.0668825	-2.72116	0.00650537	0.889377	Down
Trim8	2727.27	-0.213178	0.0786007	-2.71216	0.00668455	0.904643	Down
Cspg5	8352.47	-0.149362	0.0552753	-2.70215	0.00688921	0.923016	Down
Trak1	5058.35	-0.162042	0.0601322	-2.69477	0.00704367	0.924434	Down
Cad	590.023	-0.287472	0.106836	-2.69079	0.00712833	0.924434	Down
Chst2	5061.94	-0.167016	0.0619084	-2.69779	0.00698019	0.924434	Down
Olfml3	394.241	-0.333778	0.124147	-2.68857	0.00717578	0.924434	Down
Sall3	187.308	-0.421964	0.157218	-2.68395	0.00727577	0.926647	Down
Nxn	306.538	-0.351522	0.131096	-2.68141	0.00733128	0.926647	Down
Ddr1	1526.06	-0.192444	0.0720255	-2.67189	0.00754256	0.927112	Down
Ybx1	2942.62	-0.161242	0.0602222	-2.67745	0.0074184	0.927112	Down
Hes5	553.131	-0.259137	0.0969058	-2.67411	0.00749273	0.927112	Down
5930403L14Rik	1199.59	-0.213331	0.0801705	-2.66097	0.00779154	0.938281	Down
Cckbr	1129.14	-0.22591	0.0850648	-2.65574	0.00791355	0.938281	Down
Vsir	631.46	-0.270454	0.101741	-2.65825	0.00785477	0.938281	Down
Ciart	328.732	0.371438	0.139441	2.66377	0.00772705	0.938281	UP
Lpcat1	979.687	-0.228727	0.0864375	-2.64616	0.00814123	0.948045	Down
Gp1bb	252.094	-0.387026	0.146413	-2.64338	0.00820818	0.948045	Down
Slc22a6	199.442	-0.515074	0.194447	-2.64891	0.00807509	0.948045	Down
Aldh1l1	1191.93	-0.232862	0.0886802	-2.62586	0.00864308	0.949156	Down
Prrc2a	11556.2	-0.178333	0.0679076	-2.62612	0.00863652	0.949156	Down
Rnf10	6200.34	-0.15363	0.0585788	-2.62263	0.00872545	0.949156	Down
Tril	1516.66	-0.205576	0.0779745	-2.63645	0.0083779	0.949156	Down
Axl	1132.52	-0.221782	0.0848275	-2.6145	0.00893572	0.949156	Down
Adhfe1	394.9	-0.328116	0.125013	-2.62466	0.00867343	0.949156	Down
Sox4	761.444	-0.290656	0.111615	-2.6041	0.00921165	0.949156	Down
Fmod	429.94	-0.82576	0.315088	-2.62073	0.00877424	0.949156	Down
Lamc3	167.223	-0.445267	0.169957	-2.61988	0.00879599	0.949156	Down
Wdtc1	2144.89	-0.186153	0.0715549	-2.60155	0.00928045	0.949156	Down
Cadm4	6389.18	-0.162671	0.0623747	-2.60796	0.00910832	0.949156	Down
Abca9	229.8	-0.386595	0.147838	-2.61499	0.0089229	0.949156	Down
Apba1	6236.38	-0.150681	0.0578142	-2.6063	0.00915265	0.949156	Down
Trib2	1059.61	-0.217917	0.083246	-2.61775	0.00885129	0.949156	Down
Cep170b	8003.55	-0.162532	0.0622799	-2.60971	0.009062	0.949156	Down
Pkib	266.918	0.347669	0.134538	2.58418	0.00976117	0.951845	UP
Pdia4	712.999	-0.254281	0.0983114	-2.58648	0.0096961	0.951845	Down
Scara3	745.068	-0.241097	0.0931773	-2.58751	0.00966718	0.951845	Down
Maz	4522.11	-0.173732	0.0672685	-2.58267	0.00980404	0.951845	Down
Terf1	181.258	0.429166	0.165424	2.59433	0.00947752	0.951845	UP
Zcchc3	326.101	-0.330031	0.127274	-2.59308	0.0095122	0.951845	Down
Nt5dc2	92.9785	-0.638381	0.246684	-2.58785	0.00965775	0.951845	Down
Serpinh1	358.276	-0.305192	0.120445	-2.53387	0.0112811	0.967259	Down
Tcf7l2	103.874	-0.520633	0.203431	-2.55927	0.0104894	0.967259	Down
Arhgap33	5537.83	-0.230539	0.0909505	-2.53478	0.0112518	0.967259	Down
Pmepa1	897.326	-0.233431	0.0913645	-2.55494	0.0106205	0.967259	Down
Klf13	4468.9	-0.150101	0.0593414	-2.52946	0.011424	0.967259	Down
R3hdm2	5467.41	-0.148587	0.0579473	-2.56417	0.0103423	0.967259	Down
Cic	4817.01	-0.167587	0.0661913	-2.53185	0.0113461	0.967259	Down
Atf5	543.397	-0.261405	0.103398	-2.52814	0.0114667	0.967259	Down
Pde7b	564.55	-0.25468	0.100383	-2.53708	0.0111782	0.967259	Down
Osmr	110.699	0.568053	0.224725	2.52777	0.0114789	0.967259	UP
Ephx1	485.119	0.276274	0.107832	2.56208	0.0104048	0.967259	UP
Tnrc18	3511.94	-0.186254	0.0734426	-2.53604	0.0112113	0.967259	Down
Tmem119	519.584	-0.287728	0.112886	-2.54884	0.0108081	0.967259	Down
Lcat	456.086	-0.288511	0.114081	-2.529	0.0114387	0.967259	Down
Gnai2	4575.63	-0.148268	0.0575903	-2.57454	0.0100375	0.967259	Down
Agt	535.322	-0.277555	0.108796	-2.55116	0.0107366	0.967259	Down
Htra1	3311.53	-0.199367	0.0776052	-2.56899	0.0101995	0.967259	Down
Hnrnpul1	2667.39	-0.160235	0.0631416	-2.53771	0.011158	0.967259	Down
Klhdc7a	352.04	-0.371865	0.145869	-2.54931	0.0107937	0.967259	Down
Wiz	1345.89	-0.222022	0.0870907	-2.54932	0.0107934	0.967259	Down
Prex1	3351.46	-0.18261	0.0716913	-2.54717	0.01086	0.967259	Down
Sardh	277.92	-0.335403	0.132845	-2.52477	0.0115774	0.969464	Down
Msx1	50.6996	-0.750927	0.297954	-2.52028	0.011726	0.969928	Down
Sfxn5	3748.66	-0.178403	0.0707882	-2.52023	0.0117277	0.969928	Down
Cbs	528.198	-0.265644	0.105603	-2.5155	0.0118864	0.977021	Down
Lhx2	2257.89	-0.177086	0.0706098	-2.50796	0.0121431	0.992032	Down
Sdc4	1332.21	-0.203172	0.0811676	-2.50311	0.0123107	0.993639	Down
H2aj	1288.95	-0.210192	0.0839725	-2.5031	0.0123111	0.993639	Down
Zc3h14	1356.43	0.0830153	0.0732196	1.13379	0.256885	0.999832	UP
1810013L24Rik	1187.38	0.00315444	0.0855192	0.0368858	0.970576	0.999832	UP
Srsf7	2035.26	0.083039	0.0785904	1.0566	0.290692	0.999832	UP
Fignl2	43.8892	0.115071	0.316023	0.364122	0.715767	0.999832	UP
Sema6a	613.407	-0.10133	0.0989039	-1.02453	0.305585	0.999832	Down
Anapc15	185.235	-0.0306924	0.155011	-0.198002	0.843044	0.999832	Down
Nmb	55.6812	0.03759	0.276881	0.135762	0.892009	0.999832	UP
Tcerg1	1537.54	0.0517482	0.0723208	0.715537	0.474277	0.999832	UP
Zfp712	132.909	0.171586	0.181704	0.944316	0.345008	0.999832	UP
Fam129c	38.548	-0.329487	0.328386	-1.00335	0.315691	0.999832	Down
Atp5g3	3967.59	-0.025608	0.0677157	-0.37817	0.705304	0.999832	Down
Fyco1	1011.32	-0.0370659	0.110177	-0.336421	0.736553	0.999832	Down
Tlr3	250.81	-0.0289395	0.15999	-0.180883	0.856459	0.999832	Down
Trafd1	1357.15	-0.0458713	0.0811844	-0.565026	0.572056	0.999832	Down
Armc8	1728.24	0.0458731	0.068433	0.670337	0.502643	0.999832	UP
Ppil4	872.753	0.000755533	0.0883243	0.00855408	0.993175	0.999832	UP
C530005A16Rik	83.0055	-0.089492	0.234307	-0.381943	0.702503	0.999832	Down
Katnbl1	257.526	-0.0441872	0.149129	-0.296302	0.767	0.999832	Down
Spag9	8387.26	0.0225876	0.0598941	0.377125	0.706081	0.999832	UP
Taz	805.291	0.139125	0.108437	1.283	0.199492	0.999832	UP
Gfpt1	1913.5	-0.0456284	0.0686689	-0.66447	0.50639	0.999832	Down
Abcc5	3313.06	0.0878709	0.0927134	0.947769	0.343247	0.999832	UP
Kcnmb4	323.054	-0.00152846	0.1218	-0.0125489	0.989988	0.999832	Down
Hpcal1	2103.4	-0.0882262	0.175595	-0.502441	0.615358	0.999832	Down
Tbc1d31	117.58	0.0794077	0.190169	0.417564	0.676266	0.999832	UP
Tmem176b	516.565	-0.112667	0.122658	-0.918549	0.358331	0.999832	Down
Akap7	636.56	-0.0127033	0.107081	-0.118633	0.905566	0.999832	Down
Ablim1	2621.8	0.0379211	0.063913	0.593324	0.552964	0.999832	UP
Ulk1	2322.05	-0.0375004	0.0700498	-0.53534	0.592415	0.999832	Down
Golga3	1496.56	0.0522597	0.0702207	0.74422	0.456743	0.999832	UP
Wdyhv1	238.944	0.13536	0.146306	0.925185	0.35487	0.999832	UP
Rxra	908.587	-0.159542	0.0859616	-1.85596	0.0634587	0.999832	Down
Dapk3	1055.39	-0.0808731	0.082756	-0.977248	0.328446	0.999832	Down
Ap3m2	3488.3	0.021637	0.0682993	0.316797	0.751398	0.999832	UP
Sirt2	2099.09	-0.00195954	0.0766839	-0.0255535	0.979613	0.999832	Down
Slit3	1480.09	-0.154304	0.078556	-1.96425	0.0495006	0.999832	Down
Dcakd	760.019	-0.0846453	0.0997336	-0.848714	0.39604	0.999832	Down
Vps35l	1054.5	-0.0215797	0.0786877	-0.274245	0.783897	0.999832	Down
Cyhr1	3716.17	-0.0382016	0.0626411	-0.609848	0.541962	0.999832	Down
Taf10	798.68	-0.0314428	0.0862654	-0.364489	0.715493	0.999832	Down
Hagh	1266.46	0.0752958	0.0807716	0.932206	0.35123	0.999832	UP
Ogfod3	86.1482	0.0140858	0.223353	0.0630651	0.949715	0.999832	UP
Syn1	15223.4	-0.0584809	0.0602716	-0.970289	0.331902	0.999832	Down
Ccl27a	1949.62	0.0428704	0.0835234	0.513274	0.60776	0.999832	UP
Sqor	86.1986	0.0361758	0.239228	0.151219	0.879803	0.999832	UP
Fundc2	870.928	0.059591	0.0964739	0.617691	0.536779	0.999832	UP
Rab5if	948.536	-0.134226	0.0934121	-1.43693	0.150739	0.999832	Down
Pop4	423.417	0.0392568	0.119965	0.327235	0.74349	0.999832	UP
Carnmt1	177.362	-0.0685356	0.163918	-0.418108	0.675868	0.999832	Down
Clcc1	431.843	0.0754383	0.113854	0.662588	0.507594	0.999832	UP
Ilf3	2025.77	-0.0314797	0.0690565	-0.455855	0.648494	0.999832	Down
Tpd52l2	935.323	-0.00694575	0.0959974	-0.0723535	0.942321	0.999832	Down
Arhgap25	145.172	0.00630085	0.186407	0.0338015	0.973035	0.999832	UP
Banf1	639.48	-0.15507	0.102046	-1.51961	0.128609	0.999832	Down
Tbc1d23	759.044	0.127458	0.0893661	1.42625	0.153797	0.999832	UP
4930473A02Rik	37.6131	0.469725	0.374828	1.25317	0.210142	0.999832	UP
Pard3	331.304	-0.0806459	0.127196	-0.634028	0.526062	0.999832	Down
Rorc	46.6896	0.368849	0.312807	1.17916	0.238335	0.999832	UP
Evi5l	2609.45	-0.00889751	0.0676269	-0.131568	0.895326	0.999832	Down
Pex5l	6380.57	0.0182433	0.0602652	0.302717	0.762105	0.999832	UP
Mtmr1	1079.94	0.105361	0.0873866	1.20569	0.227937	0.999832	UP
Mtor	3062.56	-0.0222403	0.0651776	-0.341225	0.732934	0.999832	Down
Zfp758	175.844	0.10013	0.169209	0.59175	0.554018	0.999832	UP
Plekhh2	188.527	0.197827	0.162167	1.2199	0.222503	0.999832	UP
Adgrl3	3336.06	-0.031138	0.0649436	-0.479462	0.63161	0.999832	Down
Golga5	580.623	0.158807	0.101788	1.56018	0.118717	0.999832	UP
Plekhb1	4070.99	-0.0472814	0.17671	-0.267565	0.789034	0.999832	Down
Nufip1	284.33	0.0503156	0.134654	0.373666	0.708653	0.999832	UP
Gm9866	658.968	0.0247748	0.0960078	0.25805	0.796368	0.999832	UP
Smap1	1296.85	0.0163661	0.0752744	0.21742	0.827881	0.999832	UP
Hars2	544.108	0.205856	0.115715	1.77899	0.0752406	0.999832	UP
Sdhb	2407.4	-0.0138654	0.0738212	-0.187824	0.851015	0.999832	Down
Gmpr	884.69	0.146739	0.0966197	1.51873	0.12883	0.999832	UP
Me1	1311.39	0.00130461	0.0924263	0.0141151	0.988738	0.999832	UP
Magt1	337.539	-0.12315	0.12565	-0.980102	0.327036	0.999832	Down
Mcam	229.986	0.02334	0.18437	0.126594	0.899262	0.999832	UP
Tab2	1350.09	-0.0163504	0.0766532	-0.213304	0.83109	0.999832	Down
Mettl27	200.474	0.122669	0.153699	0.798116	0.424803	0.999832	UP
Trmt1	1298.32	0.0458804	0.0857323	0.535159	0.59254	0.999832	UP
Vps37c	468.589	-0.130313	0.110311	-1.18132	0.237476	0.999832	Down
Sec23a	2924.2	0.0581739	0.0652701	0.89128	0.372779	0.999832	UP
Rara	278.879	0.00681455	0.131065	0.0519938	0.958534	0.999832	UP
Med1	985.729	-0.0382475	0.0825787	-0.463165	0.643246	0.999832	Down
Ap5b1	135.396	-0.104396	0.185582	-0.562534	0.573752	0.999832	Down
Bag5	965.944	0.0551963	0.0823909	0.669932	0.502901	0.999832	UP
Pdcd2l	308.015	-0.0441538	0.122651	-0.359996	0.71885	0.999832	Down
Ctcf	1489.95	0.00362762	0.0728808	0.0497747	0.960302	0.999832	UP
Lix1	1075.29	0.0517265	0.0846146	0.611318	0.540989	0.999832	UP
Ctnnbl1	578.921	-0.0458835	0.101839	-0.450547	0.652316	0.999832	Down
Snph	8765.18	-0.0652767	0.0591202	-1.10414	0.269534	0.999832	Down
Ppm1m	670.247	0.000382521	0.0978418	0.00390959	0.996881	0.999832	UP
Prkar1a	18196.4	0.0496344	0.0594966	0.83424	0.404146	0.999832	UP
Slc27a3	97.5769	0.109153	0.206813	0.527785	0.597649	0.999832	UP
Impdh2	832.816	0.0750389	0.086164	0.870884	0.383817	0.999832	UP
Tiprl	1068.36	0.0543814	0.0800603	0.679255	0.496976	0.999832	UP
Uaca	177.247	-0.0917772	0.166985	-0.549614	0.582584	0.999832	Down
Calca	44.7739	0.0354446	0.300834	0.117821	0.90621	0.999832	UP
Phf3	1762.59	-0.0884534	0.0698148	-1.26697	0.205165	0.999832	Down
Ube2q2	1558.47	0.0674201	0.0813052	0.829222	0.406979	0.999832	UP
Rfx3	1682.42	-0.0181689	0.0883183	-0.205721	0.837009	0.999832	Down
Bri3	1110.06	-0.0397884	0.0846375	-0.470103	0.638281	0.999832	Down
Fbxo27	263.118	0.0785132	0.13766	0.570343	0.568445	0.999832	UP
Eps15l1	1097.4	0.0758277	0.0877837	0.863802	0.387697	0.999832	UP
Max	1106.47	-0.0207337	0.0784623	-0.26425	0.791587	0.999832	Down
Ttc8	356.604	0.168107	0.118095	1.42349	0.154595	0.999832	UP
Vti1b	2837.18	-0.0274962	0.0726884	-0.378275	0.705227	0.999832	Down
Cpsf3	826.301	0.0164898	0.0862073	0.191281	0.848305	0.999832	UP
Nlgn1	2321.73	0.0541224	0.0835278	0.647957	0.517013	0.999832	UP
Orc4	830.526	0.182216	0.0975393	1.86813	0.0617441	0.999832	UP
Mapkbp1	1434.95	-0.0240935	0.0888141	-0.271281	0.786175	0.999832	Down
Mospd1	223.918	0.0754703	0.150109	0.502771	0.615125	0.999832	UP
Dclk1	19788.4	0.00394856	0.0524229	0.0753213	0.939959	0.999832	UP
Gpcpd1	2208.94	0.0874652	0.0729809	1.19847	0.230735	0.999832	UP
Acbd5	1589.18	0.0783794	0.0832858	0.941089	0.346659	0.999832	UP
Myo7a	508.257	-0.0333523	0.102479	-0.325456	0.744836	0.999832	Down
Luc7l2	3797.66	0.0955195	0.0853453	1.11921	0.26305	0.999832	UP
Evc	190.368	0.385077	0.161459	2.38499	0.0170798	0.999832	UP
Shroom2	1899.13	-0.04969	0.0678459	-0.732395	0.463928	0.999832	Down
1500009C09Rik	1700.3	0.00876749	0.0786636	0.111455	0.911255	0.999832	UP
Kmt2e	2328.16	-0.0370773	0.0751033	-0.493684	0.621529	0.999832	Down
Setd5	2796.92	0.0317025	0.0613964	0.516357	0.605605	0.999832	UP
Pcyox1	2779.88	0.00329611	0.0751887	0.0438379	0.965034	0.999832	UP
Arpp21	7537.95	0.0355383	0.0629653	0.56441	0.572475	0.999832	UP
Smim4	110.952	0.0999683	0.197754	0.505517	0.613196	0.999832	UP
Smc6	861.608	0.118581	0.0860915	1.37739	0.168392	0.999832	UP
Nsmf	13349.4	-0.0656157	0.0692965	-0.946883	0.343698	0.999832	Down
Hmbs	278.46	0.16289	0.141379	1.15215	0.249259	0.999832	UP
Slc35b1	780.401	-0.0328581	0.089099	-0.368782	0.71229	0.999832	Down
Synj2	2861.25	-0.0554181	0.0738751	-0.750159	0.453159	0.999832	Down
Suds3	2273.77	-0.0176834	0.0633689	-0.279055	0.780203	0.999832	Down
Ptk2b	11212.5	0.0360664	0.0800516	0.45054	0.652321	0.999832	UP
Gfm2	560.263	0.075245	0.123505	0.609248	0.54236	0.999832	UP
Rlim	1554.73	-0.00189788	0.0747498	-0.0253898	0.979744	0.999832	Down
Ddt	409.992	-0.0616771	0.117839	-0.5234	0.600696	0.999832	Down
Epha3	234.115	0.0878463	0.14274	0.615428	0.538272	0.999832	UP
Gatad2a	598.026	0.0914228	0.096468	0.947701	0.343282	0.999832	UP
Shc1	246.139	-0.0254907	0.143924	-0.177112	0.85942	0.999832	Down
Anks1b	8352.96	-0.0244003	0.0521197	-0.468159	0.639671	0.999832	Down
Cdk6	65.1092	0.184869	0.261243	0.707652	0.479162	0.999832	UP
Cdk5r1	8713.99	-0.104933	0.0709854	-1.47823	0.139345	0.999832	Down
Kdm1a	1502.73	-0.0306218	0.0793709	-0.385806	0.69964	0.999832	Down
Scaf4	817.326	0.0567038	0.10126	0.55998	0.575493	0.999832	UP
Plcxd2	2556.07	0.0252772	0.0944271	0.267691	0.788937	0.999832	UP
Morc2a	1078	0.0888315	0.0878047	1.01169	0.311684	0.999832	UP
Atp6v1c2	52.2231	0.262353	0.329891	0.795273	0.426455	0.999832	UP
Map1a	32115.1	-0.129586	0.0553037	-2.34317	0.0191205	0.999832	Down
Runx2	274.514	-0.0955093	0.137302	-0.695615	0.48667	0.999832	Down
Ackr3	202.413	-0.0644134	0.152373	-0.422734	0.67249	0.999832	Down
Sort1	14682.2	0.00229902	0.054642	0.0420742	0.96644	0.999832	UP
Rangrf	176.508	0.0517393	0.16047	0.322424	0.747131	0.999832	UP
Phyhd1	347.258	0.0587505	0.140256	0.41888	0.675304	0.999832	UP
Specc1	2132.29	0.0065635	0.0769769	0.0852659	0.93205	0.999832	UP
Gtf2a2	384.937	0.18374	0.119183	1.54167	0.123153	0.999832	UP
Deaf1	1067.61	-0.00551609	0.0773507	-0.0713127	0.943149	0.999832	Down
Set	3984.87	-0.0369076	0.0602163	-0.612917	0.539931	0.999832	Down
Glra3	417.483	-0.0721966	0.258182	-0.279634	0.779758	0.999832	Down
Dnhd1	190.308	0.170296	0.179573	0.948338	0.342957	0.999832	UP
Notch3	414.693	0.140569	0.120106	1.17037	0.241853	0.999832	UP
Chml	302.381	0.100573	0.132567	0.758652	0.448061	0.999832	UP
Tceal8	806.089	0.150749	0.0955197	1.5782	0.11452	0.999832	UP
Ranbp3	1781.33	0.00851276	0.0680161	0.125158	0.900398	0.999832	UP
Parp6	2437.67	0.00104275	0.0782951	0.0133182	0.989374	0.999832	UP
Gng10	825.211	-0.0548833	0.12292	-0.446495	0.655239	0.999832	Down
Mrps18b	306.017	-0.0572388	0.123899	-0.461981	0.644095	0.999832	Down
D16Ertd472e	302.606	-0.0919323	0.133196	-0.690204	0.490066	0.999832	Down
2310039H08Rik	51.1418	-0.0666281	0.301006	-0.221352	0.824819	0.999832	Down
Rps10	3124.98	-0.0456381	0.0701493	-0.650585	0.515314	0.999832	Down
Arih1	2447.28	-0.0202491	0.0650074	-0.311489	0.755429	0.999832	Down
Dancr	69.4229	0.241637	0.269551	0.896445	0.370015	0.999832	UP
Sirt6	346.477	0.0402902	0.12529	0.321576	0.747774	0.999832	UP
Rgs12	1420.09	-0.0550694	0.084101	-0.654801	0.512596	0.999832	Down
Hfe	96.9161	-0.108163	0.209528	-0.516222	0.605699	0.999832	Down
Tdrd7	725.202	0.0766926	0.089781	0.854219	0.392984	0.999832	UP
Ak2	354.335	0.12274	0.123381	0.994806	0.319831	0.999832	UP
Znhit1	764.202	0.0115851	0.0886332	0.130709	0.896006	0.999832	UP
Prx	41.449	-0.0633062	0.325759	-0.194335	0.845914	0.999832	Down
Zxdb	344.57	-0.084296	0.130452	-0.646183	0.518161	0.999832	Down
Fiz1	435.087	-0.198941	0.110142	-1.80622	0.0708835	0.999832	Down
Myh3	61.7405	-0.258971	0.260404	-0.994495	0.319982	0.999832	Down
Grm5	6666.5	-0.0115203	0.0698954	-0.164822	0.869084	0.999832	Down
Vill	213.691	0.15882	0.178455	0.88997	0.373482	0.999832	UP
Wnk1	4379.03	-0.112099	0.0709115	-1.58083	0.113917	0.999832	Down
Zbtb37	154.874	0.0864886	0.189063	0.457458	0.647342	0.999832	UP
Egfem1	205.264	0.13764	0.152324	0.903597	0.366209	0.999832	UP
Eya1	280.369	0.0303781	0.137776	0.220489	0.825491	0.999832	UP
Adgrg2	55.579	0.144855	0.288704	0.501741	0.61585	0.999832	UP
Nkain3	178.231	-0.0463293	0.176389	-0.262654	0.792818	0.999832	Down
Cd2bp2	1734.76	0.012837	0.0707107	0.181543	0.855942	0.999832	UP
Sapcd2	49.5568	0.149162	0.286748	0.520184	0.602935	0.999832	UP
Kcng2	424.45	-0.203965	0.136806	-1.4909	0.135986	0.999832	Down
Tecr	5960.26	0.0088865	0.0563538	0.157691	0.8747	0.999832	UP
Tfg	1043.52	0.138987	0.0890958	1.55997	0.118766	0.999832	UP
A930017M01Rik	210.169	-0.0392061	0.146613	-0.267411	0.789152	0.999832	Down
Trpm3	1329.09	-0.0206708	0.10537	-0.196173	0.844475	0.999832	Down
Trpc4	726.104	0.137175	0.101628	1.34977	0.17709	0.999832	UP
Mtarc2	1096.87	-0.0426961	0.0929079	-0.459553	0.645837	0.999832	Down
Itih5	688.079	-0.151377	0.100176	-1.51111	0.130759	0.999832	Down
Adcy4	57.3718	-0.0409504	0.280319	-0.146085	0.883854	0.999832	Down
Mical1	249.159	0.0110823	0.14165	0.0782372	0.937639	0.999832	UP
Zc3hav1l	181.392	-0.0791297	0.156773	-0.504742	0.61374	0.999832	Down
Gbp5	50.786	0.192569	0.313991	0.613295	0.539681	0.999832	UP
Wnk2	4179.57	-0.0820439	0.0670927	-1.22284	0.221388	0.999832	Down
Sec22a	260.995	0.22399	0.149236	1.50091	0.133379	0.999832	UP
Ahsa2	380.634	0.16603	0.141521	1.17318	0.240722	0.999832	UP
Tfeb	150.844	-0.0935623	0.17977	-0.520457	0.602745	0.999832	Down
D7Ertd443e	41.1112	-0.32162	0.3159	-1.01811	0.308627	0.999832	Down
Bend5	199.005	0.0308202	0.152915	0.201551	0.840268	0.999832	UP
Cbwd1	218.699	0.286798	0.157462	1.82138	0.0685487	0.999832	UP
Lrch2	603.189	0.139061	0.0994656	1.39808	0.162089	0.999832	UP
Zdhhc6	447.865	0.0357552	0.114642	0.311886	0.755127	0.999832	UP
Cbx3	1329.24	0.045276	0.0798337	0.567128	0.570627	0.999832	UP
Fndc4	2545.65	-0.0157933	0.0698432	-0.226126	0.821104	0.999832	Down
Slc25a28	716.531	0.00627185	0.0948727	0.0661081	0.947292	0.999832	UP
Gbp4	37.637	0.526146	0.354879	1.48261	0.138179	0.999832	UP
Cdkl3	196.654	0.196963	0.171537	1.14822	0.250877	0.999832	UP
Etfrf1	305.081	0.0644056	0.139447	0.461864	0.644179	0.999832	UP
Atn1	5022.5	-0.158212	0.0700823	-2.25751	0.0239763	0.999832	Down
Zfp111	200.186	-0.0345339	0.154305	-0.223803	0.822911	0.999832	Down
Sema3b	68.7834	-0.453239	0.261535	-1.73299	0.0830968	0.999832	Down
Rbm43	326.208	0.0774142	0.142373	0.543743	0.586618	0.999832	UP
Sgsm2	2959.93	-0.0584062	0.0716408	-0.815265	0.414921	0.999832	Down
Sem1	537.185	-0.0414666	0.110357	-0.375749	0.707103	0.999832	Down
Shd	454.991	0.132165	0.106616	1.23963	0.215111	0.999832	UP
Lcp1	197.078	-0.118402	0.160609	-0.737206	0.460997	0.999832	Down
Rnps1	2354.91	0.057291	0.0658499	0.870024	0.384287	0.999832	UP
Gpr83	448.429	-0.121915	0.114166	-1.06788	0.285575	0.999832	Down
Rab23	662.913	0.0974408	0.0944541	1.03162	0.30225	0.999832	UP
Ext2	881.164	-0.0251253	0.0910962	-0.27581	0.782694	0.999832	Down
Clec11a	150.768	-0.0673455	0.179313	-0.375575	0.707233	0.999832	Down
Map7d2	3874.73	0.0301885	0.0611319	0.493825	0.62143	0.999832	UP
Ola1	1932.33	0.116579	0.0822071	1.41811	0.156159	0.999832	UP
Slc25a51	2491.11	0.023478	0.0626443	0.374783	0.707822	0.999832	UP
6720489N17Rik	50.2095	0.00332843	0.293023	0.011359	0.990937	0.999832	UP
Zfp703	1095.7	-0.125834	0.0949146	-1.32576	0.184921	0.999832	Down
Slc35g2	293.491	0.0671121	0.127407	0.526754	0.598364	0.999832	UP
Clasp2	6266.25	-0.0111149	0.0565324	-0.196611	0.844132	0.999832	Down
Pak6	2554.54	-0.139964	0.0727749	-1.92324	0.0544499	0.999832	Down
Smim19	422.015	0.1258	0.10982	1.14552	0.251995	0.999832	UP
Heph	120.599	-0.209499	0.203647	-1.02874	0.303603	0.999832	Down
Sh3d19	455.849	0.0951703	0.119998	0.793098	0.427721	0.999832	UP
Dab2	185.585	-0.355726	0.158314	-2.24697	0.024642	0.999832	Down
Arhgap44	3997.37	-0.0572352	0.0604914	-0.946172	0.344061	0.999832	Down
Tead3	46.6612	-0.326141	0.312723	-1.04291	0.296991	0.999832	Down
Ctps2	870.7	0.0348952	0.0889524	0.392291	0.694843	0.999832	UP
Gps1	2555.42	-0.0188572	0.0632138	-0.298309	0.765468	0.999832	Down
Shmt2	431.05	0.0968962	0.1129	0.858252	0.390753	0.999832	UP
Ncor1	5815.25	-0.0592123	0.0575052	-1.02969	0.303158	0.999832	Down
Dhrs3	307.713	-0.103763	0.14236	-0.728877	0.466077	0.999832	Down
Rps7	4624.45	0.0811947	0.0930221	0.872853	0.382743	0.999832	UP
D030068K23Rik	43.9176	0.319046	0.316548	1.00789	0.313507	0.999832	UP
Lgi1	2979.88	0.0647771	0.0621039	1.04304	0.296928	0.999832	UP
Cep131	684.783	0.168093	0.0992203	1.69414	0.0902392	0.999832	UP
Masp1	235.488	-0.126001	0.140476	-0.896961	0.36974	0.999832	Down
Ascl1	248.166	-0.00508004	0.16151	-0.0314535	0.974908	0.999832	Down
Mas1	470.478	-0.157287	0.106555	-1.47611	0.139916	0.999832	Down
Mapkapk2	881.778	-0.0659285	0.0836478	-0.788168	0.430599	0.999832	Down
Ppp2r5c	4709.14	0.0343147	0.063352	0.541651	0.588059	0.999832	UP
Commd4	687.798	0.0598361	0.10172	0.58824	0.556371	0.999832	UP
Utp23	192.872	-0.0196055	0.163856	-0.11965	0.90476	0.999832	Down
Ppcs	138.961	-0.0185966	0.185718	-0.100134	0.920238	0.999832	Down
Mrpl19	612.269	-0.0512345	0.10537	-0.486233	0.626802	0.999832	Down
Tctn2	501.824	-0.0381927	0.116387	-0.328151	0.742798	0.999832	Down
Tppp3	434.309	-0.183304	0.117517	-1.55981	0.118805	0.999832	Down
U2surp	1684.04	0.095134	0.0743152	1.28014	0.200495	0.999832	UP
Plekhj1	664.606	-0.106122	0.0957025	-1.10888	0.267484	0.999832	Down
Cux1	1652.73	-0.0837077	0.0789109	-1.06079	0.288787	0.999832	Down
Mpv17	929.133	-0.0276035	0.0904387	-0.305218	0.7602	0.999832	Down
Ankrd23	62.3361	0.0316749	0.274912	0.115218	0.908272	0.999832	UP
Radil	378.97	-0.0559845	0.156862	-0.356902	0.721165	0.999832	Down
Nit1	463.552	0.0858116	0.104499	0.821169	0.41155	0.999832	UP
Rnf25	655.557	0.094076	0.0926182	1.01574	0.309753	0.999832	UP
Tmem33	2213.23	-0.0174105	0.0671777	-0.25917	0.795504	0.999832	Down
Nfix	7618.58	-0.132444	0.0566837	-2.33655	0.0194625	0.999832	Down
Stk35	792.991	0.0379731	0.0910475	0.417069	0.676628	0.999832	UP
Pex26	400.629	0.0455397	0.113809	0.40014	0.689053	0.999832	UP
Stard7	2735.3	-0.0229946	0.071549	-0.321383	0.74792	0.999832	Down
Stat5b	693.293	-0.120632	0.0967259	-1.24715	0.212342	0.999832	Down
Ubac1	920.485	-0.0649094	0.0880037	-0.737575	0.460773	0.999832	Down
Eva1c	37.5056	0.376899	0.342753	1.09962	0.271496	0.999832	UP
Dab1	2752.98	0.000592515	0.0628489	0.00942762	0.992478	0.999832	UP
Clba1	307.625	-0.0871394	0.1338	-0.651267	0.514874	0.999832	Down
Mical3	2360.33	-0.0236695	0.0740165	-0.319787	0.74913	0.999832	Down
Gm10516	103.498	0.11131	0.202331	0.550138	0.582225	0.999832	UP
Cilk1	519.308	-0.0682417	0.10707	-0.637358	0.523892	0.999832	Down
Slc38a10	1656.62	-0.1594	0.0710392	-2.24383	0.024843	0.999832	Down
Zfp451	617.903	0.0476984	0.100116	0.47643	0.633768	0.999832	UP
Bloc1s4	381.462	-0.0762691	0.123819	-0.615971	0.537913	0.999832	Down
Abhd17c	981.478	-0.0133892	0.0811427	-0.165008	0.868938	0.999832	Down
Acad10	85.2672	0.24926	0.229727	1.08503	0.277908	0.999832	UP
Snx10	3356.9	0.0778268	0.0865414	0.899301	0.368493	0.999832	UP
Metrn	1148.34	-0.142694	0.0930837	-1.53297	0.125284	0.999832	Down
Rab43	522.285	-0.0261548	0.110979	-0.235674	0.813685	0.999832	Down
Abcb8	986.173	-0.0868696	0.0842497	-1.0311	0.302495	0.999832	Down
Optn	484.009	0.0117397	0.108153	0.108547	0.913562	0.999832	UP
Sidt2	1718.57	0.0252341	0.0788484	0.320032	0.748944	0.999832	UP
Pum1	2694.12	-0.055219	0.0644658	-0.856562	0.391687	0.999832	Down
Oxr1	8850.32	0.133769	0.0686777	1.94778	0.0514411	0.999832	UP
Zfat	132.415	0.0353297	0.198187	0.178264	0.858515	0.999832	UP
Mecp2	3839.3	-0.0749428	0.0612145	-1.22426	0.220852	0.999832	Down
Efcab12	145.904	-0.105253	0.179621	-0.585972	0.557894	0.999832	Down
Gnb1l	103.922	0.0706154	0.205434	0.343737	0.731044	0.999832	UP
Ap1b1	4539.16	0.0378662	0.0618027	0.612696	0.540077	0.999832	UP
Tbc1d4	184.487	-0.286338	0.164815	-1.73733	0.0823289	0.999832	Down
B4galnt1	2273.34	-0.113282	0.0848908	-1.33444	0.182059	0.999832	Down
Oxtr	363.592	-0.119864	0.127504	-0.940084	0.347174	0.999832	Down
Prickle2	6336.94	-0.0930215	0.0571866	-1.62663	0.103816	0.999832	Down
Gpr161	1279.23	-0.068729	0.0785783	-0.874657	0.381761	0.999832	Down
Carmil1	507.627	-0.0848074	0.111239	-0.762388	0.445828	0.999832	Down
Myo1b	623.589	0.149043	0.101544	1.46777	0.142167	0.999832	UP
Rngtt	533.337	0.0810331	0.100248	0.808325	0.418904	0.999832	UP
Larp4b	2296.22	-0.063697	0.0656889	-0.969677	0.332207	0.999832	Down
Sh2b3	636.47	-0.124671	0.0956625	-1.30324	0.192492	0.999832	Down
Ap4s1	754.148	0.127031	0.0962166	1.32026	0.18675	0.999832	UP
Ntng2	825.204	-0.0606921	0.107297	-0.565646	0.571635	0.999832	Down
Stk26	122.347	0.0555133	0.203098	0.273332	0.784598	0.999832	UP
Ubap2l	2577	-0.116883	0.0681501	-1.71509	0.0863296	0.999832	Down
Tsen34	1611.77	-0.0926744	0.0808827	-1.14579	0.251883	0.999832	Down
Nup98	857.299	0.0106591	0.0935201	0.113977	0.909256	0.999832	UP
Nbr1	3394.35	0.0510593	0.0587657	0.868862	0.384922	0.999832	UP
Fen1	285.31	0.167495	0.133333	1.25621	0.209039	0.999832	UP
Xpo6	2083.21	-0.0374309	0.0683684	-0.547489	0.584043	0.999832	Down
Bak1	294.42	-0.114142	0.140394	-0.813014	0.41621	0.999832	Down
Vamp2	24603.7	-0.0607567	0.058199	-1.04395	0.29651	0.999832	Down
Vamp1	2050.92	0.0511211	0.0758364	0.674098	0.500249	0.999832	UP
Ahi1	4870.44	-0.0467933	0.0631849	-0.740578	0.45895	0.999832	Down
Arpc4	2134.06	-0.0372767	0.0699286	-0.533068	0.593986	0.999832	Down
Vps8	1216.68	-0.0125178	0.0753995	-0.16602	0.868141	0.999832	Down
Mapk10	8560.52	0.0254339	0.0613815	0.414358	0.678612	0.999832	UP
Pccb	1266.17	-0.0685917	0.0802846	-0.854358	0.392907	0.999832	Down
Bpgm	988.329	0.0508144	0.0941856	0.539514	0.589532	0.999832	UP
2310057M21Rik	496.157	-0.00800439	0.106329	-0.0752793	0.939992	0.999832	Down
Ubr7	983.271	0.029092	0.0853595	0.340817	0.733241	0.999832	UP
Lbh	1097	-0.0341969	0.0840142	-0.407037	0.683981	0.999832	Down
Hspa13	1099.34	-0.0188054	0.0827502	-0.227255	0.820225	0.999832	Down
Tspyl4	13883.1	0.0271362	0.0535707	0.50655	0.612471	0.999832	UP
Cutc	104.484	0.230495	0.206505	1.11617	0.264348	0.999832	UP
Sprtn	463.595	0.13492	0.115232	1.17085	0.241657	0.999832	UP
Prkd2	88.4259	0.158086	0.242516	0.651857	0.514494	0.999832	UP
Proz	334.369	-0.0631568	0.128775	-0.490443	0.623821	0.999832	Down
Ube2d2a	2638.19	-0.00502884	0.0664372	-0.0756932	0.939663	0.999832	Down
Polr3k	949.204	0.104686	0.0867352	1.20696	0.227446	0.999832	UP
Tsc22d4	1340.42	-0.159396	0.0860847	-1.85162	0.0640806	0.999832	Down
Asb3	346.669	0.173654	0.123561	1.40542	0.159898	0.999832	UP
Eefsec	431.14	0.144979	0.113029	1.28267	0.199608	0.999832	UP
Ccdc57	174.738	0.0269975	0.177415	0.152171	0.879052	0.999832	UP
Arhgap4	83.8514	0.0244574	0.228344	0.107107	0.914704	0.999832	UP
Mtf2	965.222	0.10692	0.0997105	1.0723	0.283585	0.999832	UP
Cxxc5	1861.14	-0.0697327	0.0719504	-0.969177	0.332457	0.999832	Down
Nmnat3	44.0088	0.0342994	0.305342	0.112331	0.910561	0.999832	UP
St3gal6	281.516	0.0835854	0.130425	0.640868	0.521608	0.999832	UP
Rock1	657.249	0.0841438	0.105144	0.80027	0.423554	0.999832	UP
Atpif1	2351.49	0.060961	0.0818709	0.744598	0.456515	0.999832	UP
Hyal1	122.814	-0.0938379	0.194425	-0.482643	0.629349	0.999832	Down
Kitl	1085.72	-0.212241	0.0985645	-2.15332	0.0312933	0.999832	Down
Krba1	1106.3	0.0649362	0.0923649	0.70304	0.482031	0.999832	UP
Pik3cd	716.449	-0.104095	0.102195	-1.0186	0.308395	0.999832	Down
Nfe2l1	7919.71	-0.0292562	0.0553612	-0.528461	0.59718	0.999832	Down
Btbd6	1254.76	-0.0529657	0.0763271	-0.693931	0.487725	0.999832	Down
Lpp	247.543	-0.133926	0.142718	-0.938395	0.348042	0.999832	Down
Wac	2538.03	0.0558887	0.0638116	0.875838	0.381118	0.999832	UP
Setdb1	895.407	0.0331814	0.0988773	0.335581	0.737187	0.999832	UP
Chn2	580.186	-0.00252929	0.107272	-0.0235784	0.981189	0.999832	Down
Rnpep	811.469	-0.0361301	0.0874999	-0.412915	0.679669	0.999832	Down
Pcdh15	556.906	-0.0198345	0.120343	-0.164815	0.869089	0.999832	Down
Kcnt1	2411.35	0.157798	0.175432	0.899485	0.368394	0.999832	UP
2810459M11Rik	383.256	0.0169356	0.119862	0.141292	0.887639	0.999832	UP
Yars2	350.944	-0.028153	0.116623	-0.241402	0.809244	0.999832	Down
Fam49b	3583.38	0.0640374	0.0642751	0.996303	0.319103	0.999832	UP
Cacna1g	2183.09	-0.0630544	0.0810495	-0.777974	0.436584	0.999832	Down
Bcar1	1203.23	-0.050206	0.0786949	-0.637982	0.523485	0.999832	Down
Crhr2	52.3667	-0.245765	0.296664	-0.828428	0.407428	0.999832	Down
Elavl4	2251.68	0.039236	0.0768105	0.510815	0.60948	0.999832	UP
Kdm6a	586.987	0.0228702	0.0980255	0.233309	0.815522	0.999832	UP
Mettl1	124.416	0.0775849	0.186628	0.41572	0.677615	0.999832	UP
Dnajc2	617.661	0.0898934	0.0970836	0.925937	0.354479	0.999832	UP
Mid1	146.242	0.141727	0.217408	0.651897	0.514468	0.999832	UP
Bcl11a	2675.01	-0.0460582	0.0648722	-0.709983	0.477714	0.999832	Down
Tpx2	44.8698	-0.222232	0.316784	-0.701526	0.482975	0.999832	Down
Mad2l1bp	145.473	0.00698954	0.182491	0.0383006	0.969448	0.999832	UP
Tars2	596.007	0.143529	0.100701	1.4253	0.154071	0.999832	UP
Mrps34	983.008	-0.0712625	0.089617	-0.79519	0.426503	0.999832	Down
Pycard	50.9973	-0.0167506	0.29771	-0.0562649	0.955131	0.999832	Down
Ints12	228.195	0.017239	0.142772	0.120745	0.903893	0.999832	UP
Trnau1ap	325.945	-0.0567455	0.120196	-0.472108	0.63685	0.999832	Down
Krt20	94.4083	0.325464	0.238837	1.3627	0.172976	0.999832	UP
Rreb1	1157.23	-0.0249374	0.232809	-0.107115	0.914698	0.999832	Down
Ipcef1	1947.94	-0.0937989	0.0744967	-1.2591	0.207993	0.999832	Down
Gnpda1	499.412	0.125126	0.107442	1.16459	0.244184	0.999832	UP
Ksr1	2040.97	-0.047365	0.0686643	-0.689805	0.490317	0.999832	Down
Thbs3	296.513	0.161528	0.181447	0.890222	0.373347	0.999832	UP
Sart1	1212.51	0.00330486	0.0774075	0.0426943	0.965945	0.999832	UP
Cuta	557.089	-0.0157406	0.107995	-0.145753	0.884116	0.999832	Down
Syt17	1869.1	0.0888314	0.0874655	1.01562	0.309812	0.999832	UP
Amdhd2	330.647	0.0319795	0.125663	0.254486	0.79912	0.999832	UP
Gprasp1	12410.8	0.0537402	0.0541923	0.991657	0.321365	0.999832	UP
Zfp7	144.691	-0.152551	0.176301	-0.865285	0.386882	0.999832	Down
Syce2	76.8104	0.253941	0.254087	0.999427	0.317588	0.999832	UP
Vezt	1749.96	-0.00698602	0.0723548	-0.0965523	0.923082	0.999832	Down
Tbl2	652.275	0.0228429	0.100646	0.226962	0.820454	0.999832	UP
St6galnac2	56.3178	0.380667	0.292936	1.29949	0.193777	0.999832	UP
St3gal1	982.507	-0.175739	0.0959954	-1.8307	0.0671453	0.999832	Down
Zfp317	578.018	-0.0292388	0.101093	-0.289225	0.772409	0.999832	Down
Mrpl1	333.136	0.168607	0.130042	1.29656	0.194783	0.999832	UP
Dcaf7	7513.69	-0.0415032	0.0624807	-0.664257	0.506526	0.999832	Down
2410004B18Rik	582.75	0.00376197	0.0989115	0.0380337	0.969661	0.999832	UP
Disp3	1033.33	-0.199674	0.0846786	-2.35803	0.0183724	0.999832	Down
Ccdc34	258.323	-0.0914631	0.135009	-0.67746	0.498114	0.999832	Down
Rabggtb	803.91	0.0492281	0.092827	0.530321	0.595889	0.999832	UP
Pex11b	839.447	0.0704927	0.0927406	0.760106	0.447191	0.999832	UP
Dand5	180.005	0.0532075	0.160251	0.332026	0.73987	0.999832	UP
Mir22hg	528.816	0.111262	0.103437	1.07565	0.282085	0.999832	UP
Mrps12	719.873	-0.0262653	0.0898383	-0.292362	0.77001	0.999832	Down
Exoc1	1252.13	0.0807207	0.0776164	1.04	0.298342	0.999832	UP
Gm10649	60.844	-0.274701	0.274987	-0.998961	0.317814	0.999832	Down
Nkx6-2	165.746	-0.198452	0.217373	-0.912954	0.361267	0.999832	Down
Lrrc75a	233.773	-0.216191	0.14431	-1.4981	0.134108	0.999832	Down
Slc23a2	4455.66	0.0426761	0.0677754	0.629669	0.528911	0.999832	UP
Atg13	2117.53	-0.0271527	0.0656144	-0.413822	0.679005	0.999832	Down
Setd2	1585.71	0.0614013	0.0797316	0.7701	0.441241	0.999832	UP
Nhsl1	893.588	-0.0530873	0.0854684	-0.621133	0.534512	0.999832	Down
Cops7a	2739.04	0.012441	0.0649709	0.191485	0.848145	0.999832	UP
Cops6	2017.06	0.0391461	0.0797586	0.490807	0.623563	0.999832	UP
Rpl21	4818.66	0.114697	0.154324	0.74322	0.457349	0.999832	UP
Kctd18	213.564	-0.0079597	0.153754	-0.051769	0.958713	0.999832	Down
D330050G23Rik	50.0237	-0.257556	0.285196	-0.903084	0.366481	0.999832	Down
Inppl1	655.482	-0.107202	0.0951486	-1.12667	0.25988	0.999832	Down
Mocs2	837.125	0.0820751	0.0965555	0.850031	0.395308	0.999832	UP
Rnf34	1127.71	0.089757	0.0778136	1.15349	0.24871	0.999832	UP
Tmc7	310.479	0.111905	0.144977	0.771876	0.440188	0.999832	UP
Nkd2	146.674	0.00651862	0.187829	0.0347051	0.972315	0.999832	UP
Matn2	952.569	0.0105046	0.0832638	0.126161	0.899605	0.999832	UP
Tmub1	412.853	-0.0316162	0.113896	-0.27759	0.781327	0.999832	Down
Folh1	130.244	-0.176771	0.184673	-0.957208	0.338462	0.999832	Down
Stk32b	84.9888	-0.440434	0.224724	-1.95989	0.0500085	0.999832	Down
Ulk2	2861.51	-0.0147356	0.0622311	-0.236788	0.812821	0.999832	Down
Gm14204	140.627	0.0879758	0.1936	0.454421	0.649526	0.999832	UP
Ralgps2	1043.47	0.0466994	0.0793417	0.588586	0.556139	0.999832	UP
Tiam1	3296.66	-0.129837	0.0849151	-1.52902	0.126259	0.999832	Down
Ypel1	1067.18	0.00701479	0.104956	0.0668355	0.946713	0.999832	UP
Klhl22	1937.41	-0.0135556	0.0711938	-0.190404	0.848992	0.999832	Down
Ndrg2	15664.1	-0.135588	0.0685532	-1.97785	0.0479454	0.999832	Down
Man2c1	1185.89	0.0217413	0.112423	0.193388	0.846655	0.999832	UP
Setd6	244.656	0.134935	0.139724	0.965722	0.334184	0.999832	UP
Porcn	1257.57	-0.00788109	0.0754585	-0.104443	0.916818	0.999832	Down
Satb2	941.255	-0.00334797	0.0889744	-0.0376284	0.969984	0.999832	Down
Mark3	1756.99	-0.0185617	0.0677413	-0.274008	0.784078	0.999832	Down
Itgb3	65.1695	0.277957	0.281161	0.988604	0.322857	0.999832	UP
Zkscan3	493.277	0.092501	0.114016	0.811299	0.417194	0.999832	UP
Pde1a	5961.58	0.143048	0.0776879	1.84132	0.0655752	0.999832	UP
Enpp4	593.487	0.137218	0.11218	1.22319	0.221257	0.999832	UP
Igsf1	125.2	-0.23176	0.202319	-1.14552	0.251995	0.999832	Down
Fbf1	1681.18	0.0159002	0.07413	0.214491	0.830164	0.999832	UP
Atraid	983.284	-0.00517071	0.0851758	-0.0607063	0.951593	0.999832	Down
Dock9	4957.45	0.0883794	0.0592604	1.49137	0.135863	0.999832	UP
Wdr76	67.9151	-0.227129	0.248997	-0.912178	0.361675	0.999832	Down
Crtac1	2579.39	-0.0984483	0.0802016	-1.22751	0.219631	0.999832	Down
Paqr7	1457.39	-0.0738261	0.081742	-0.90316	0.366441	0.999832	Down
Phf23	776.532	-0.0520744	0.0883346	-0.589514	0.555517	0.999832	Down
Tpm1	4057.62	-0.020154	0.0644642	-0.312638	0.754556	0.999832	Down
Gramd4	1171.52	-0.107846	0.090729	-1.18866	0.234573	0.999832	Down
Polk	221.044	-0.0664427	0.148817	-0.446473	0.655255	0.999832	Down
Syne1	12943.8	0.0165381	0.0601127	0.275119	0.783225	0.999832	UP
Dbi	1617.14	-0.0138202	0.178856	-0.07727	0.938409	0.999832	Down
Daxx	486.077	-0.0298073	0.106413	-0.280111	0.779393	0.999832	Down
Cyp46a1	5340.88	-0.0373641	0.0705565	-0.529563	0.596415	0.999832	Down
Eif4ebp3	71.3563	0.331419	0.261757	1.26613	0.205466	0.999832	UP
Mprip	8365.15	-0.0561523	0.0529279	-1.06092	0.288725	0.999832	Down
Grin3a	1708.08	-0.176627	0.0747134	-2.36406	0.018076	0.999832	Down
Epc1	825.995	-0.0653361	0.0866313	-0.754186	0.450737	0.999832	Down
Dnm1l	5075.28	0.0124022	0.0588839	0.21062	0.833184	0.999832	UP
Rfc1	834.028	0.00592654	0.0937326	0.0632282	0.949585	0.999832	UP
Rbp4	284.258	0.0245742	0.135054	0.181958	0.855616	0.999832	UP
Rbp1	241.597	-0.148846	0.152673	-0.974932	0.329594	0.999832	Down
Zfp850	152.865	0.103682	0.173039	0.599184	0.54905	0.999832	UP
Tnip1	567.981	0.0702621	0.102075	0.688341	0.491238	0.999832	UP
Smarcd1	3327.6	-0.0806735	0.0613806	-1.31432	0.18874	0.999832	Down
Dnm1	35216	-0.0503837	0.0547077	-0.920962	0.35707	0.999832	Down
Secisbp2l	3083.88	-0.0719219	0.0713021	-1.00869	0.313122	0.999832	Down
Rragd	2321.74	0.02384	0.0775679	0.307344	0.758582	0.999832	UP
Lrp8	1805.54	-0.0411841	0.0730338	-0.563904	0.57282	0.999832	Down
Hsf4	350.242	0.287126	0.121706	2.35918	0.0183155	0.999832	UP
Ampd3	488.683	-0.13929	0.112836	-1.23445	0.217035	0.999832	Down
Sh3bp1	311.403	0.131201	0.13016	1.008	0.313454	0.999832	UP
Usf1	1184.08	-0.0566926	0.0795304	-0.712841	0.475944	0.999832	Down
Wdr44	448.305	-0.0430072	0.106838	-0.402548	0.687281	0.999832	Down
Adamts10	495.527	-0.0154326	0.258261	-0.0597559	0.95235	0.999832	Down
Col26a1	109.343	0.102068	0.223938	0.455788	0.648542	0.999832	UP
Itpa	796.558	0.0920268	0.0910707	1.0105	0.312256	0.999832	UP
Rint1	375.84	-0.0774432	0.11621	-0.66641	0.505149	0.999832	Down
Vasp	292.73	-0.0756277	0.132296	-0.571656	0.567555	0.999832	Down
Pla2g4a	45.8693	-0.28308	0.298324	-0.948904	0.34267	0.999832	Down
Igfbp7	368.207	-0.0798919	0.116218	-0.68743	0.491812	0.999832	Down
Rgl2	912.457	0.00459357	0.210296	0.0218434	0.982573	0.999832	UP
Ptpra	3951.68	-0.0336131	0.0646036	-0.520298	0.602856	0.999832	Down
Rabggta	912.544	0.0437292	0.0813436	0.537587	0.590863	0.999832	UP
Ccdc186	1181.63	0.0815236	0.0759358	1.07359	0.283008	0.999832	UP
Slc16a11	597.534	0.0396904	0.122655	0.323595	0.746245	0.999832	UP
Timm10b	469.617	0.0784702	0.1108	0.708216	0.478811	0.999832	UP
Arvcf	828.851	-0.0557259	0.0995216	-0.559938	0.575522	0.999832	Down
Palld	143.156	0.0267461	0.183922	0.145421	0.884378	0.999832	UP
Csde1	4374.45	0.0566263	0.0616262	0.918868	0.358165	0.999832	UP
Dctn6	1135.7	0.0948627	0.0855816	1.10845	0.267669	0.999832	UP
Slc26a1	39.4036	-0.0294609	0.34556	-0.0852555	0.932058	0.999832	Down
Fgd4	902.329	0.00727466	0.0863815	0.0842155	0.932885	0.999832	UP
Tpk1	39.0581	-0.35833	0.329246	-1.08834	0.276447	0.999832	Down
Mgme1	124.634	-0.204592	0.194789	-1.05033	0.293567	0.999832	Down
St7	364.63	-0.0944399	0.117118	-0.806367	0.420031	0.999832	Down
Azin2	724.63	-0.0302457	0.094409	-0.320369	0.748689	0.999832	Down
Ddit3	400.666	-0.195167	0.116285	-1.67835	0.0932791	0.999832	Down
Ltbp1	157.143	-0.00300357	0.175471	-0.0171172	0.986343	0.999832	Down
Cc2d2a	563.138	0.0656847	0.118096	0.556196	0.578077	0.999832	UP
Dmp1	158.347	0.146336	0.180775	0.809496	0.41823	0.999832	UP
Gpr135	496.92	-0.0484032	0.105521	-0.458706	0.646445	0.999832	Down
Aida	971.388	0.00433789	0.0845739	0.0512911	0.959094	0.999832	UP
Homer3	230.424	0.0537557	0.169699	0.316772	0.751417	0.999832	UP
Hint3	243.152	-0.163917	0.142848	-1.1475	0.251177	0.999832	Down
Etfdh	513.986	0.0797608	0.10082	0.791124	0.428872	0.999832	UP
Alg6	209.267	-0.0549205	0.149848	-0.366509	0.713985	0.999832	Down
Slc44a5	366.644	0.22231	0.138539	1.60468	0.108564	0.999832	UP
Tspan2	1547.11	-0.117652	0.201971	-0.582519	0.560217	0.999832	Down
Rufy3	5217.53	0.0585718	0.0566486	1.03395	0.301159	0.999832	UP
Als2	1187.35	-0.0762768	0.0916888	-0.83191	0.40546	0.999832	Down
Nus1	2408.54	-0.0650282	0.0759848	-0.855806	0.392105	0.999832	Down
Cttnbp2nl	610.515	-0.0186153	0.0962321	-0.193442	0.846613	0.999832	Down
Mettl18	66.5412	-0.123008	0.264231	-0.465531	0.641552	0.999832	Down
Tm4sf1	212.207	0.1592	0.151036	1.05405	0.291859	0.999832	UP
Ubap1	880.073	0.0225504	0.0860163	0.262164	0.793195	0.999832	UP
Slc2a4rg-ps	133.9	0.0695486	0.230481	0.301754	0.76284	0.999832	UP
Retreg1	880.149	0.0564841	0.0943359	0.598755	0.549336	0.999832	UP
Fhl1	2028.55	-0.00534889	0.0721532	-0.0741324	0.940905	0.999832	Down
Npbwr1	56.1914	-0.0202996	0.270708	-0.0749872	0.940225	0.999832	Down
Hnrnpf	974.534	0.0593305	0.0961652	0.616964	0.537258	0.999832	UP
Sfxn4	235.584	0.130032	0.141369	0.919807	0.357674	0.999832	UP
Sfxn3	2563.97	-0.0198169	0.0846752	-0.234034	0.814959	0.999832	Down
Camsap2	4479.11	0.0117309	0.063389	0.185062	0.85318	0.999832	UP
A930033H14Rik	53.7438	0.161214	0.303242	0.531633	0.59498	0.999832	UP
Psmc5	2976.65	0.0026848	0.0693083	0.038737	0.9691	0.999832	UP
Fli1	77.5696	0.175905	0.236652	0.743304	0.457298	0.999832	UP
Mlip	660.705	0.0816917	0.097069	0.841584	0.400021	0.999832	UP
Cldn10	512.952	0.00751316	0.240677	0.0312167	0.975097	0.999832	UP
Rad18	106.469	0.363801	0.202776	1.7941	0.0727969	0.999832	UP
Mrpl53	443.857	0.0202098	0.110206	0.183381	0.854499	0.999832	UP
Tspan11	66.3724	-0.312403	0.330275	-0.945888	0.344206	0.999832	Down
Nadsyn1	95.1403	0.0786386	0.215338	0.365186	0.714973	0.999832	UP
Lrrc40	537.138	0.17283	0.107291	1.61085	0.107212	0.999832	UP
4933439C10Rik	296.671	0.212177	0.172722	1.22843	0.219284	0.999832	UP
Pdcd4	1754.23	0.060436	0.0749509	0.806341	0.420046	0.999832	UP
Zeb2	3325.55	0.0404243	0.0942874	0.428735	0.668116	0.999832	UP
BC031181	1969.8	0.0568461	0.0762288	0.74573	0.45583	0.999832	UP
Scrt2	446.594	-0.0437102	0.116333	-0.375732	0.707116	0.999832	Down
Rpap3	559.364	0.0428642	0.100527	0.426396	0.669819	0.999832	UP
Armcx3	1232.79	0.121046	0.0838007	1.44445	0.148613	0.999832	UP
Ccdc153	44.9028	0.227598	0.33377	0.6819	0.495302	0.999832	UP
Lama1	82.3033	-0.598614	0.258368	-2.3169	0.020509	0.999832	Down
Naa30	1139.93	-0.0332004	0.0814195	-0.407769	0.683443	0.999832	Down
Rap1gap	4734.84	0.0687412	0.069929	0.983014	0.325601	0.999832	UP
Chchd6	1122.74	-0.05958	0.0826514	-0.72086	0.470996	0.999832	Down
Zfp57	207.272	0.191664	0.188813	1.0151	0.310057	0.999832	UP
Rapgef4	11557.1	0.02209	0.155675	0.141898	0.88716	0.999832	UP
Zbed4	120.171	0.00104377	0.192109	0.00543323	0.995665	0.999832	UP
Gtf2h3	283.714	0.0633409	0.1298	0.487989	0.625557	0.999832	UP
Fcgrt	352.43	-0.190815	0.120016	-1.58991	0.111855	0.999832	Down
Mapk1	15226.4	0.000510793	0.0706489	0.00723002	0.994231	0.999832	UP
Ahcyl1	8846.2	-0.0215356	0.0594359	-0.362332	0.717104	0.999832	Down
Rgs17	2308.37	-0.030616	0.0765362	-0.40002	0.689142	0.999832	Down
Mzf1	250.558	0.0171741	0.13792	0.124523	0.900902	0.999832	UP
Cdk2ap1	676.445	-0.095853	0.109785	-0.873095	0.382611	0.999832	Down
Srcin1	11347.1	-0.148374	0.0594583	-2.49543	0.0125804	0.999832	Down
Nphs1	47.4512	-0.0807685	0.303972	-0.265711	0.790462	0.999832	Down
Phyh	1244.77	0.0295004	0.0917085	0.321676	0.747698	0.999832	UP
Vdac1	9831.73	0.0382472	0.0600976	0.636418	0.524504	0.999832	UP
Grb2	3556.59	-0.00769657	0.0645333	-0.119265	0.905065	0.999832	Down
Zcchc18	7714.45	0.04219	0.0634105	0.665347	0.505829	0.999832	UP
Smarcd3	1078.23	-0.0844101	0.0805892	-1.04741	0.294909	0.999832	Down
Rab5a	2352.61	0.0607009	0.0798921	0.759786	0.447382	0.999832	UP
Slc25a23	9201.65	-0.128108	0.0578245	-2.21547	0.0267279	0.999832	Down
Cd68	184.433	0.0705428	0.16459	0.428596	0.668217	0.999832	UP
Sh3kbp1	891.235	-0.0840493	0.101978	-0.824192	0.409831	0.999832	Down
Pan3	744.589	-0.0740842	0.0907659	-0.816212	0.414379	0.999832	Down
Cobll1	295.63	-0.139458	0.15357	-0.908104	0.363823	0.999832	Down
Dguok	231.128	0.0313145	0.145632	0.215024	0.829748	0.999832	UP
Rpl3	9575.67	0.0159638	0.0663509	0.240596	0.809868	0.999832	UP
Cntn6	327.865	-0.00924459	0.138962	-0.066526	0.946959	0.999832	Down
Ap1ar	1965.62	-0.0178591	0.0700491	-0.254952	0.798761	0.999832	Down
Fmn2	2304.93	-0.0859531	0.06506	-1.32114	0.186456	0.999832	Down
Srfbp1	257.921	0.0561569	0.140425	0.399908	0.689224	0.999832	UP
Ccdc30	272.317	-0.0556227	0.146678	-0.379217	0.704527	0.999832	Down
Myl12a	383.904	-0.0312776	0.119366	-0.262031	0.793298	0.999832	Down
Stard3nl	734.453	0.0477015	0.0876922	0.543965	0.586465	0.999832	UP
Xaf1	39.5818	-0.444385	0.328363	-1.35333	0.175949	0.999832	Down
Kansl2	1005.68	-0.020346	0.0821406	-0.247697	0.804369	0.999832	Down
Otub1	4440.85	-0.0215945	0.0659036	-0.327668	0.743163	0.999832	Down
C2cd5	1209.91	-0.0413419	0.0882869	-0.468268	0.639593	0.999832	Down
Capza1	559.797	0.00735432	0.107454	0.0684418	0.945434	0.999832	UP
Asap1	3135.16	-0.0818808	0.0791918	-1.03396	0.301157	0.999832	Down
Alyref	509.622	-0.11899	0.104567	-1.13793	0.255151	0.999832	Down
Prkacb	11575.3	0.0103628	0.0614205	0.168719	0.866017	0.999832	UP
Scyl2	741.669	0.0404428	0.0990569	0.408279	0.683069	0.999832	UP
Rgs19	405.242	-0.0776812	0.132166	-0.587756	0.556696	0.999832	Down
Ctbp1	5239.73	-0.0600754	0.0558565	-1.07553	0.282137	0.999832	Down
Txndc16	1489.43	-0.00413366	0.0733964	-0.0563197	0.955087	0.999832	Down
Mfap2	95.0744	-0.023848	0.215169	-0.110834	0.911748	0.999832	Down
Ncor2	4874.02	-0.144485	0.0682214	-2.11788	0.0341851	0.999832	Down
A830082K12Rik	208.639	0.104939	0.150789	0.695933	0.486471	0.999832	UP
Ablim2	2770.01	-0.00864737	0.0743552	-0.116298	0.907416	0.999832	Down
Fgf1	839.713	-0.139652	0.103316	-1.3517	0.176472	0.999832	Down
Armt1	343.684	0.0890424	0.141976	0.627165	0.530551	0.999832	UP
Ncbp3	417.871	-0.0349394	0.10952	-0.319022	0.74971	0.999832	Down
Slc15a3	37.648	0.0524214	0.336328	0.155864	0.87614	0.999832	UP
Ccnc	679.556	0.0901429	0.0924512	0.975033	0.329544	0.999832	UP
Atp2a3	203.527	-0.379027	0.180276	-2.10248	0.035511	0.999832	Down
2810004N23Rik	263.213	-0.0914494	0.135253	-0.676135	0.498955	0.999832	Down
Rwdd1	666.783	0.014378	0.110696	0.129886	0.896656	0.999832	UP
Grtp1	57.2375	0.173931	0.289954	0.599858	0.548601	0.999832	UP
Podxl	726.54	-0.0194745	0.0889725	-0.218882	0.826742	0.999832	Down
Zfp617	558.856	0.0167471	0.124578	0.134431	0.893062	0.999832	UP
C1ql1	347.943	-0.186751	0.122174	-1.52856	0.126373	0.999832	Down
Bpnt1	1144.1	0.00414087	0.0814625	0.0508316	0.95946	0.999832	UP
Ube3a	3248.47	0.0413683	0.0690748	0.598891	0.549245	0.999832	UP
Ubb	20308	0.0413098	0.0685498	0.602625	0.546758	0.999832	UP
Nob1	568.768	-0.0259825	0.106042	-0.24502	0.806441	0.999832	Down
Med21	246.725	0.202991	0.149778	1.35528	0.175329	0.999832	UP
Ftsj3	655.04	0.0582426	0.095574	0.609398	0.54226	0.999832	UP
Tjap1	353.353	-0.076894	0.13751	-0.559191	0.576032	0.999832	Down
Mrps7	784.441	-0.0620505	0.0910735	-0.681323	0.495667	0.999832	Down
Stau2	3220.28	0.0367796	0.0661528	0.555979	0.578225	0.999832	UP
Paqr5	60.7668	-0.164832	0.259797	-0.634464	0.525778	0.999832	Down
Clasp1	2609.77	-0.0124765	0.0668912	-0.186519	0.852038	0.999832	Down
Rbm10	1127.29	-0.0796528	0.0804532	-0.990051	0.322149	0.999832	Down
Slc41a3	100.284	-0.0190974	0.22162	-0.0861719	0.93133	0.999832	Down
Flot2	2675.72	-0.0221965	0.0638495	-0.347638	0.728112	0.999832	Down
Ccnyl1	288.225	0.170373	0.132364	1.28716	0.19804	0.999832	UP
Ecm1	103.495	0.309115	0.207835	1.48731	0.136933	0.999832	UP
Cd82	272.937	-0.128515	0.146259	-0.878675	0.379577	0.999832	Down
Anks1	888.643	-0.0689301	0.09581	-0.719445	0.471867	0.999832	Down
Syt6	179.27	-0.178656	0.179629	-0.994581	0.31994	0.999832	Down
Dnmt3a	1850.16	0.00850818	0.0808244	0.105268	0.916163	0.999832	UP
Mpv17l	1683.58	0.0620824	0.0785066	0.790792	0.429065	0.999832	UP
Pde4dip	4732.5	-0.00489607	0.0586473	-0.0834833	0.933467	0.999832	Down
Pomgnt2	817.622	-0.0782734	0.093468	-0.837435	0.402348	0.999832	Down
Ankrd10	1126.08	0.0121997	0.111261	0.109649	0.912687	0.999832	UP
Nsg1	5307.22	-0.00689997	0.0604098	-0.11422	0.909064	0.999832	Down
Prkar1b	18280.3	-0.00441417	0.0622401	-0.0709215	0.94346	0.999832	Down
Tmem159	286.62	0.0400949	0.139545	0.287327	0.773862	0.999832	UP
Thumpd1	1209.84	0.00725038	0.0819963	0.0884233	0.92954	0.999832	UP
Brdt	415.97	0.0252038	0.110569	0.227947	0.819687	0.999832	UP
Adgrv1	37.7829	0.0659099	0.330702	0.199303	0.842026	0.999832	UP
Ctu1	222.259	-0.0871369	0.157203	-0.554297	0.579376	0.999832	Down
Ube2m	3333.43	-0.0380356	0.0595556	-0.638657	0.523046	0.999832	Down
Ccdc136	1924.45	0.0598529	0.0817917	0.731772	0.464308	0.999832	UP
Mrps35	267.11	-0.0140661	0.141504	-0.0994045	0.920817	0.999832	Down
Eva1a	234.295	-0.358921	0.15562	-2.3064	0.0210883	0.999832	Down
Pcdhgb8	55.8283	-0.00718536	0.276298	-0.0260058	0.979253	0.999832	Down
Tmem141	291.151	0.012546	0.12644	0.099225	0.92096	0.999832	UP
Thy1	14630	-0.0161344	0.0626779	-0.257418	0.796856	0.999832	Down
Thrb	1468.7	-0.046777	0.072411	-0.645992	0.518284	0.999832	Down
Thpo	129.762	0.177758	0.216268	0.821931	0.411116	0.999832	UP
Adam17	319.89	-0.056919	0.125825	-0.452365	0.651006	0.999832	Down
Tmem86a	370.476	0.0354733	0.120586	0.294174	0.768625	0.999832	UP
Plce1	287.88	0.0588129	0.129909	0.452724	0.650747	0.999832	UP
Gpr21	50.3235	0.0291091	0.302376	0.0962681	0.923308	0.999832	UP
Pde2a	12579.9	-0.0588839	0.0597431	-0.985618	0.324321	0.999832	Down
Mtmr11	135.232	0.209442	0.180032	1.16336	0.244684	0.999832	UP
Rps27l	163.143	0.198551	0.177448	1.11893	0.263171	0.999832	UP
Ppa1	1450.94	0.00794862	0.0815547	0.0974637	0.922358	0.999832	UP
Mfap3l	1323.86	-0.00147186	0.092193	-0.015965	0.987262	0.999832	Down
Ifi30	42.8529	0.106539	0.333485	0.319472	0.749368	0.999832	UP
Nipbl	1272.22	-0.0901532	0.0776124	-1.16158	0.245405	0.999832	Down
Rbm12b1	187.988	0.157726	0.190531	0.827824	0.40777	0.999832	UP
Eral1	340.976	-0.137375	0.122832	-1.1184	0.263397	0.999832	Down
Nqo2	154.821	0.00582826	0.19379	0.0300752	0.976007	0.999832	UP
4930526I15Rik	324.891	0.0728602	0.127613	0.570946	0.568036	0.999832	UP
1110038B12Rik	140.326	0.102417	0.176305	0.580909	0.561302	0.999832	UP
Angel2	1182.41	0.121649	0.0761358	1.59779	0.11009	0.999832	UP
Cpeb3	2095.39	-0.00802433	0.0697898	-0.114979	0.908462	0.999832	Down
Armh3	427.667	-0.080698	0.123802	-0.651829	0.514512	0.999832	Down
Dhx30	2755.7	-0.0824169	0.0659804	-1.24911	0.211624	0.999832	Down
Marchf1	800.74	-0.0361646	0.0915962	-0.394827	0.692971	0.999832	Down
Efemp2	211.174	-0.087029	0.144709	-0.601407	0.547569	0.999832	Down
Mmaa	468.696	-0.0859849	0.107611	-0.799035	0.42427	0.999832	Down
Gpr12	478.524	-0.0219087	0.119569	-0.18323	0.854617	0.999832	Down
Cstf2	2290.02	0.0275055	0.0945273	0.290979	0.771067	0.999832	UP
Hap1	5166.96	-0.0902405	0.0817505	-1.10385	0.269657	0.999832	Down
Ormdl2	46.3273	-0.307791	0.305545	-1.00735	0.313766	0.999832	Down
Tom1	435.492	-0.0851174	0.111234	-0.76521	0.444147	0.999832	Down
Sgpl1	771.545	0.0707587	0.0939312	0.753304	0.451267	0.999832	UP
Hvcn1	43.1247	-0.0287443	0.315078	-0.0912293	0.92731	0.999832	Down
Pi4k2b	51.9071	0.0105161	0.293961	0.0357739	0.971463	0.999832	UP
Rtn4ip1	251.772	0.0351373	0.137468	0.255603	0.798258	0.999832	UP
Sdr42e1	192.327	-0.0803	0.155841	-0.515269	0.606365	0.999832	Down
Ahctf1	1279.66	0.0721184	0.0784616	0.919155	0.358014	0.999832	UP
C330018D20Rik	210.551	-0.00752203	0.150854	-0.0498631	0.960231	0.999832	Down
Ankrd55	77.3946	-0.117553	0.239134	-0.49158	0.623016	0.999832	Down
Sema3d	219.193	-0.049135	0.147972	-0.332057	0.739846	0.999832	Down
Wdr82	3435.45	-0.00195912	0.0615315	-0.0318392	0.9746	0.999832	Down
E2f3	786.055	0.0283634	0.0883282	0.321114	0.748124	0.999832	UP
Zbtb39	319.136	0.072867	0.138521	0.526036	0.598863	0.999832	UP
1810058I24Rik	228.475	-0.0432842	0.144163	-0.300244	0.763991	0.999832	Down
Neurod2	3024.79	-0.0526272	0.0658543	-0.799145	0.424206	0.999832	Down
Hspb1	120.043	-0.112946	0.208906	-0.540652	0.588748	0.999832	Down
Neb	81.3609	0.116026	0.228155	0.50854	0.611075	0.999832	UP
Ptger3	138.371	-0.120988	0.205973	-0.587398	0.556936	0.999832	Down
Scn1b	10125.9	-0.0159521	0.0527334	-0.302505	0.762267	0.999832	Down
Slc20a1	3366.47	0.115426	0.0695374	1.65991	0.0969336	0.999832	UP
Csnk1g2	4228.91	-0.120911	0.0584744	-2.06777	0.0386621	0.999832	Down
Zc2hc1c	69.5218	-0.1681	0.257228	-0.653506	0.51343	0.999832	Down
Rap2c	856.974	0.0566486	0.0836274	0.677393	0.498157	0.999832	UP
Aplf	129.613	0.016104	0.193441	0.08325	0.933653	0.999832	UP
Fam13c	1362.86	0.0626761	0.0837582	0.748298	0.454281	0.999832	UP
Phospho2	432.826	0.0759912	0.107667	0.705795	0.480316	0.999832	UP
Col20a1	165.838	-0.120573	0.19451	-0.619883	0.535335	0.999832	Down
Fgd6	453.433	-0.109686	0.118371	-0.926629	0.354119	0.999832	Down
Trerf1	1147.63	-0.0288366	0.0892846	-0.322974	0.746715	0.999832	Down
Ctnnd1	1476.92	-0.0442742	0.0750857	-0.589648	0.555426	0.999832	Down
Stxbp1	23078.3	-0.0343451	0.0605709	-0.567023	0.570698	0.999832	Down
Zfp275	584.329	-0.055783	0.115003	-0.485058	0.627635	0.999832	Down
Acer2	121.376	0.130937	0.191637	0.683255	0.494445	0.999832	UP
Matn4	332.235	-0.206007	0.129763	-1.58756	0.112386	0.999832	Down
Scn1a	2724.92	0.184239	0.086242	2.1363	0.0326548	0.999832	UP
Adh5	919.781	-0.0143607	0.0914864	-0.156971	0.875268	0.999832	Down
Hnrnph3	519.727	-0.0466314	0.112782	-0.413464	0.679267	0.999832	Down
Il1r1	81.6257	0.208484	0.259377	0.803788	0.421519	0.999832	UP
Odf2	1516.04	0.050339	0.0934773	0.538516	0.590221	0.999832	UP
Stx8	405.582	-0.0264374	0.124949	-0.211587	0.83243	0.999832	Down
S100pbp	763.732	-0.0133242	0.0898482	-0.148297	0.882108	0.999832	Down
Nt5c3b	683.687	-0.076918	0.095977	-0.801421	0.422888	0.999832	Down
Gtf2ird1	565.162	-0.00331929	0.103829	-0.0319689	0.974497	0.999832	Down
Zfp37	394.66	0.0644194	0.114935	0.560486	0.575148	0.999832	UP
Pbx1	4568.38	-0.023835	0.0591856	-0.402717	0.687156	0.999832	Down
Lats1	916.506	-0.0727393	0.0860873	-0.844949	0.398139	0.999832	Down
Laptm5	773.497	-0.166321	0.0969785	-1.71502	0.0863407	0.999832	Down
Ing1	820.285	0.00513752	0.0866407	0.0592968	0.952716	0.999832	UP
Actn3	71.8916	0.106069	0.243849	0.434979	0.663578	0.999832	UP
Nalcn	3069.93	-0.0204899	0.0645816	-0.317272	0.751038	0.999832	Down
Clk4	958.467	0.0646383	0.116078	0.556852	0.577629	0.999832	UP
Lta4h	718.003	-0.00976872	0.0924201	-0.105699	0.915821	0.999832	Down
Tmem116	47.3315	0.313464	0.312181	1.00411	0.315325	0.999832	UP
Mast2	2930.71	-0.0520342	0.0631119	-0.824476	0.409669	0.999832	Down
Pigv	157.849	-0.0350495	0.179576	-0.195178	0.845253	0.999832	Down
Cabyr	229.32	0.033484	0.140686	0.238006	0.811877	0.999832	UP
Mtif2	568.078	0.0811089	0.104165	0.778656	0.436183	0.999832	UP
Blcap	2526.33	-0.0234137	0.0756801	-0.309378	0.757034	0.999832	Down
Sgk1	1160.75	0.196653	0.112158	1.75335	0.0795415	0.999832	UP
Sertad1	198.322	0.0682519	0.166746	0.409318	0.682307	0.999832	UP
Bace1	2874.1	-0.0237604	0.0646074	-0.367766	0.713048	0.999832	Down
Ash2l	963.182	0.00905343	0.0875887	0.103363	0.917675	0.999832	UP
Smarcal1	1560.75	-0.0564175	0.0717783	-0.785997	0.431869	0.999832	Down
Dusp14	840.329	0.0183244	0.0859661	0.213159	0.831203	0.999832	UP
Cd248	84.6447	-0.45172	0.272322	-1.65877	0.0971617	0.999832	Down
Npy5r	104.695	0.0213904	0.203028	0.105357	0.916093	0.999832	UP
Npy1r	675.724	-0.0687046	0.094009	-0.73083	0.464883	0.999832	Down
Cbx5	5409.32	-0.0425872	0.056458	-0.754318	0.450659	0.999832	Down
Bclaf3	187.141	0.089241	0.164755	0.541659	0.588054	0.999832	UP
Zbtb3	91.9624	0.137457	0.243161	0.565293	0.571875	0.999832	UP
Abcc8	679.501	0.0977915	0.104008	0.940234	0.347098	0.999832	UP
Nr6a1	239.734	-0.049107	0.139694	-0.351532	0.725189	0.999832	Down
Fut10	192.794	-0.0521251	0.167808	-0.310623	0.756087	0.999832	Down
Tmem200a	571.867	0.0355368	0.110908	0.320417	0.748652	0.999832	UP
Rgs7bp	5750.24	0.034426	0.0638965	0.538778	0.59004	0.999832	UP
Pold3	470.088	-0.0667344	0.112136	-0.595118	0.551765	0.999832	Down
Cds2	17416	-0.00120043	0.0509016	-0.0235833	0.981185	0.999832	Down
Armc9	638.235	-0.108789	0.0962015	-1.13084	0.258121	0.999832	Down
Ppp1r3c	903.883	-0.0170658	0.113987	-0.149717	0.880988	0.999832	Down
Slc22a5	259.878	0.0410888	0.14581	0.281797	0.778099	0.999832	UP
Dlk1	374.25	-0.223243	0.128169	-1.74178	0.0815467	0.999832	Down
Slc7a7	44.0501	0.101626	0.315318	0.322297	0.747228	0.999832	UP
Bcl2l2	3538.04	-0.0593761	0.0587416	-1.0108	0.312111	0.999832	Down
Anxa4	82.3765	-0.21522	0.23837	-0.902882	0.366588	0.999832	Down
Rgl1	2958.71	-0.0282369	0.072871	-0.387492	0.698392	0.999832	Down
Psme3	2339.63	-0.00472545	0.0697768	-0.0677224	0.946007	0.999832	Down
Tmem19	825.602	-0.00550146	0.0886338	-0.0620695	0.950507	0.999832	Down
Mrpl42	573.214	0.0814032	0.10632	0.765646	0.443887	0.999832	UP
Herc4	798.627	0.01829	0.0888051	0.205957	0.836824	0.999832	UP
Aup1	1141.07	-0.0250324	0.0801712	-0.312237	0.754861	0.999832	Down
Hadhb	1041.64	0.0379269	0.0997467	0.380232	0.703773	0.999832	UP
Agbl5	376.817	0.00288663	0.139973	0.0206227	0.983547	0.999832	UP
Pvr	164.714	0.241137	0.179983	1.33978	0.180318	0.999832	UP
Zmym2	1988.61	0.0531246	0.0695753	0.763554	0.445133	0.999832	UP
Nol8	553.694	0.0938488	0.103731	0.904732	0.365607	0.999832	UP
Anxa6	1972.68	0.0074799	0.0764181	0.0978813	0.922027	0.999832	UP
Sh3gl1	743.458	0.0273779	0.0900906	0.303893	0.761209	0.999832	UP
Cpt1c	2749.66	-0.0254464	0.0668522	-0.380636	0.703473	0.999832	Down
Map2k7	1858.23	0.000582836	0.0731091	0.00797213	0.993639	0.999832	UP
Lrrc73	1203.02	-0.0166323	0.0822239	-0.20228	0.839698	0.999832	Down
Cmip	9456.8	-0.0661815	0.0574404	-1.15218	0.249248	0.999832	Down
Dpy30	304.769	0.0487501	0.139619	0.349165	0.726966	0.999832	UP
Rpl31	3069.3	-0.0256135	0.0765977	-0.334391	0.738085	0.999832	Down
Insig2	939.95	0.0870769	0.0878502	0.991198	0.321589	0.999832	UP
Ldb2	1108.3	-0.0208956	0.0812545	-0.257163	0.797053	0.999832	Down
Ncoa7	1948.28	0.0375306	0.0741886	0.505881	0.61294	0.999832	UP
Vps13d	3397.32	0.022096	0.0621363	0.355605	0.722136	0.999832	UP
Zfp59	166.216	0.113615	0.174544	0.650926	0.515095	0.999832	UP
Commd6	384.609	-0.102963	0.122903	-0.837758	0.402166	0.999832	Down
Tmem42	282.969	0.0232943	0.134984	0.17257	0.862989	0.999832	UP
Traf7	924.079	0.0549144	0.115946	0.473622	0.63577	0.999832	UP
Mynn	329.183	0.00439352	0.123079	0.0356967	0.971524	0.999832	UP
Rab27b	1122.09	0.0255582	0.0858626	0.297663	0.76596	0.999832	UP
Bmp3	871.973	0.0338312	0.119229	0.28375	0.776602	0.999832	UP
Il6ra	126.346	-0.0266112	0.18556	-0.14341	0.885966	0.999832	Down
Meis2	2086.52	-0.139665	0.0761543	-1.83397	0.0666584	0.999832	Down
Kcnd1	252.938	0.0063945	0.175403	0.036456	0.970919	0.999832	UP
Kcnc3	2757.29	0.024318	0.0864158	0.281407	0.778399	0.999832	UP
Tnfrsf18	109.609	0.217049	0.217688	0.997065	0.318733	0.999832	UP
Jpt1	1391.65	-0.0255575	0.0865173	-0.295404	0.767685	0.999832	Down
Hmgcs2	154.474	-0.175101	0.1783	-0.982054	0.326073	0.999832	Down
Tnnc1	45.4933	-0.0242617	0.305583	-0.0793947	0.936719	0.999832	Down
St3gal2	3104.38	-0.116141	0.0625119	-1.85791	0.0631819	0.999832	Down
Tbca	689.518	0.00145897	0.102518	0.0142313	0.988645	0.999832	UP
Pacsin3	564.075	-0.107242	0.106336	-1.00852	0.313207	0.999832	Down
Slc25a4	12529.6	0.00523371	0.0597698	0.0875645	0.930223	0.999832	UP
Amy1	290.475	-0.00336832	0.150784	-0.0223388	0.982178	0.999832	Down
Bgn	260.751	-0.166274	0.165845	-1.00259	0.31606	0.999832	Down
Ctnnb1	11732.3	-0.0611705	0.0547595	-1.11708	0.263962	0.999832	Down
Ctsl	1538.59	0.178726	0.0763435	2.34107	0.0192286	0.999832	UP
Ctsd	7165.7	0.0810817	0.0629657	1.28771	0.197846	0.999832	UP
Sec61g	341.21	0.0876108	0.171862	0.509774	0.61021	0.999832	UP
Myh6	72.649	0.151929	0.249503	0.608926	0.542574	0.999832	UP
Pik3c2a	725.828	0.0488494	0.0917294	0.532538	0.594354	0.999832	UP
6230400D17Rik	52.7105	0.0162366	0.333084	0.0487463	0.961122	0.999832	UP
Rnf20	1512.31	-0.0662255	0.0771966	-0.857882	0.390958	0.999832	Down
Prxl2a	2315.34	-0.048593	0.0662911	-0.733024	0.463544	0.999832	Down
Rorb	652.471	0.0373139	0.111809	0.33373	0.738583	0.999832	UP
Tbx2	54.8256	0.15049	0.290923	0.517284	0.604958	0.999832	UP
Trpc5	824.187	0.076222	0.111845	0.681498	0.495556	0.999832	UP
Fam149b	643.492	0.0666786	0.0989467	0.673884	0.500385	0.999832	UP
Pus1	278.966	0.0863793	0.137227	0.629463	0.529046	0.999832	UP
Aldh18a1	531.593	-0.128785	0.119344	-1.07911	0.28054	0.999832	Down
Gdi2	4519.28	0.0411688	0.0696891	0.59075	0.554688	0.999832	UP
Epha6	1017.22	-0.0391408	0.0963317	-0.406313	0.684513	0.999832	Down
Inka2	2120.98	-0.0485837	0.0675486	-0.71924	0.471993	0.999832	Down
Rhot1	1665.73	-0.00384128	0.0704775	-0.0545036	0.956534	0.999832	Down
Cacfd1	842.449	-0.015363	0.0900686	-0.17057	0.864562	0.999832	Down
Jarid2	796.195	-0.0320475	0.0874198	-0.366594	0.713922	0.999832	Down
St7l	478.903	-0.00776633	0.111268	-0.0697986	0.944354	0.999832	Down
Arhgap15	202.598	0.108463	0.159673	0.679285	0.496958	0.999832	UP
Mag	1687.08	-0.17116	0.184593	-0.927233	0.353805	0.999832	Down
Zfp467	576.957	-0.186793	0.112519	-1.6601	0.0968953	0.999832	Down
Ranbp17	158.195	0.0251848	0.168808	0.149192	0.881402	0.999832	UP
Pecam1	311.184	0.175646	0.138652	1.26681	0.205223	0.999832	UP
Stk32c	3102.45	-0.0551129	0.071724	-0.768403	0.442248	0.999832	Down
Maf1	1597.51	-0.0917885	0.0722364	-1.27067	0.203847	0.999832	Down
Itch	1318.99	0.111378	0.0775916	1.43544	0.151161	0.999832	UP
Slc30a6	220.313	-0.17122	0.143059	-1.19685	0.231367	0.999832	Down
Prmt1	1313.03	-0.147782	0.0759841	-1.94491	0.0517859	0.999832	Down
Rhbdl3	626.22	-0.153982	0.104871	-1.46831	0.142021	0.999832	Down
Lin54	284.415	-0.0170204	0.128394	-0.132563	0.894539	0.999832	Down
Rpain	196.936	0.0729715	0.154921	0.471023	0.637624	0.999832	UP
Arih2	1035.11	0.0333505	0.0790256	0.422021	0.67301	0.999832	UP
Osbpl3	548.357	0.0515505	0.121468	0.424396	0.671277	0.999832	UP
Cmtm7	43.2238	-0.0276607	0.316795	-0.0873144	0.930422	0.999832	Down
Cbfa2t3	1031.35	-0.0969891	0.0976737	-0.992991	0.320715	0.999832	Down
Senp6	1577.42	-0.0707474	0.0715154	-0.989261	0.322535	0.999832	Down
Wdr18	1474.16	-0.100256	0.0780195	-1.28501	0.198789	0.999832	Down
Thap3	241.907	-0.033106	0.156532	-0.211497	0.8325	0.999832	Down
Mtpap	473.965	-0.0156739	0.105938	-0.147953	0.88238	0.999832	Down
Peli3	665.034	0.0600592	0.099385	0.604308	0.545639	0.999832	UP
Zfp169	257.798	0.0458649	0.157184	0.29179	0.770447	0.999832	UP
Tmem241	141.208	0.0911474	0.178194	0.511506	0.608997	0.999832	UP
Tcf20	2893.81	-0.0540048	0.0660145	-0.818074	0.413315	0.999832	Down
Cacnb1	3714.41	-0.0323524	0.0744706	-0.434432	0.663975	0.999832	Down
Podn	165.88	-0.0542096	0.16751	-0.323621	0.746225	0.999832	Down
Crhr1	499.973	0.0205524	0.120111	0.171112	0.864136	0.999832	UP
Tet3	1417.41	0.0151671	0.101301	0.149724	0.880983	0.999832	UP
Pianp	4144.51	-0.116681	0.0750869	-1.55394	0.120199	0.999832	Down
Lpar6	74.3781	-0.0866954	0.253701	-0.341723	0.732559	0.999832	Down
Rae1	862.759	0.163935	0.0933551	1.75604	0.0790812	0.999832	UP
4931406C07Rik	404.971	-0.110732	0.116825	-0.947846	0.343208	0.999832	Down
Cnep1r1	478.629	0.0883531	0.103386	0.854593	0.392776	0.999832	UP
Snx16	652.238	-0.0919315	0.0994252	-0.92463	0.355159	0.999832	Down
Tbc1d30	1975.83	-0.0029717	0.0705064	-0.0421479	0.966381	0.999832	Down
Asnsd1	310.493	0.0765715	0.12672	0.604255	0.545674	0.999832	UP
Kptn	380.366	-0.208339	0.115923	-1.79722	0.0723009	0.999832	Down
Ankra2	714	0.105897	0.0940336	1.12616	0.260096	0.999832	UP
Capzb	4415.41	-0.00540989	0.0693506	-0.0780079	0.937822	0.999832	Down
Nf2	2410.32	-0.0385781	0.0719291	-0.536334	0.591727	0.999832	Down
Pex3	467.341	0.297022	0.119303	2.48964	0.0127873	0.999832	UP
Trim24	726.997	0.0430654	0.0939237	0.458515	0.646582	0.999832	UP
Kmt5a	822.908	0.0112013	0.0914595	0.122473	0.902525	0.999832	UP
Cep57	205.43	0.0121972	0.152242	0.0801169	0.936144	0.999832	UP
Tsc2	2808.92	0.0173042	0.0788086	0.219573	0.826204	0.999832	UP
Mapk7	446.883	0.123928	0.112705	1.09957	0.271518	0.999832	UP
Egflam	82.5749	-0.121155	0.237362	-0.510422	0.609756	0.999832	Down
Adamts13	40.4089	-0.437501	0.317319	-1.37874	0.167974	0.999832	Down
Zfp862-ps	280.014	0.0296559	0.130306	0.227587	0.819968	0.999832	UP
Dnajb6	2739.11	0.0751872	0.0774402	0.970906	0.331595	0.999832	UP
Slc26a10	71.2476	0.50957	0.27668	1.84173	0.065515	0.999832	UP
Hspa14	715.408	0.104072	0.0963402	1.08026	0.280027	0.999832	UP
Nubp2	493.505	-0.0750298	0.114918	-0.652899	0.513821	0.999832	Down
Ndrg3	10199.6	0.0500429	0.0608644	0.822203	0.410961	0.999832	UP
Gbp3	67.5367	0.0120829	0.247395	0.0488404	0.961047	0.999832	UP
Fgfr1	2056.82	-0.0019731	0.0824992	-0.0239166	0.980919	0.999832	Down
Lct	53.951	0.480695	0.762128	0.630727	0.528219	0.999832	UP
Fmo5	78.3592	-0.0588681	0.252895	-0.232777	0.815935	0.999832	Down
Fbxw7	4681.07	0.00761866	0.0615462	0.123788	0.901483	0.999832	UP
Septin7	8313.14	0.0618307	0.0688091	0.898584	0.368874	0.999832	UP
Gm14169	163.492	0.27949	0.172891	1.61657	0.105972	0.999832	UP
Csf2ra	658.695	-0.0498786	0.257466	-0.193729	0.846388	0.999832	Down
Brd2	4933.92	-0.0925522	0.0612985	-1.50986	0.131079	0.999832	Down
Slc15a2	518.529	-0.0191859	0.115466	-0.16616	0.868031	0.999832	Down
Tmpo	706.698	-0.0975376	0.0926182	-1.05311	0.292289	0.999832	Down
Abr	12971.4	-0.0611856	0.0552297	-1.10784	0.267932	0.999832	Down
Gins4	283.382	0.0956054	0.129435	0.738637	0.460127	0.999832	UP
Med27	363.158	0.0761836	0.116908	0.651652	0.514625	0.999832	UP
Lin7a	1509.35	-0.028621	0.0868162	-0.329673	0.741647	0.999832	Down
Gxylt1	369.385	0.0257365	0.116842	0.220269	0.825662	0.999832	UP
Zdbf2	766.458	-0.0963906	0.112348	-0.857967	0.390911	0.999832	Down
Magoh	237.588	0.0929315	0.157482	0.590109	0.555118	0.999832	UP
Tmem175	793.384	0.0194482	0.0888854	0.2188	0.826806	0.999832	UP
Alkbh4	131.78	0.0868931	0.19082	0.455367	0.648845	0.999832	UP
Myl4	134.941	0.0632316	0.213212	0.296566	0.766798	0.999832	UP
Slc25a25	1334.17	0.0173019	0.0768664	0.225091	0.821908	0.999832	UP
Srrm1	2318.13	-0.0520436	0.0764569	-0.680692	0.496066	0.999832	Down
Lrrc56	86.5596	-0.0412394	0.225694	-0.182722	0.855016	0.999832	Down
Klhdc3	4025.33	-0.0757696	0.0603916	-1.25464	0.20961	0.999832	Down
Dars2	457.192	0.0138444	0.114535	0.120875	0.90379	0.999832	UP
Tmem218	247.561	0.12392	0.140985	0.878957	0.379425	0.999832	UP
Adnp	298.887	-0.156903	0.147173	-1.06611	0.286372	0.999832	Down
Parp11	408.658	-0.0446288	0.114544	-0.389623	0.696816	0.999832	Down
G3bp1	1476.61	-0.0197849	0.0720538	-0.274584	0.783635	0.999832	Down
Stx3	647.807	0.208707	0.119484	1.74673	0.0806839	0.999832	UP
Extl3	3828.11	-0.0670977	0.0604701	-1.1096	0.267171	0.999832	Down
Dhx16	512.35	-0.111259	0.103309	-1.07695	0.281501	0.999832	Down
Tbc1d7	249.93	-0.0856421	0.134505	-0.63672	0.524307	0.999832	Down
Map3k4	1133.41	0.0525038	0.0806786	0.650778	0.51519	0.999832	UP
Svop	5398.43	-0.10229	0.0705362	-1.45018	0.147008	0.999832	Down
Slc27a1	2468.51	-0.120886	0.0805713	-1.50036	0.133522	0.999832	Down
Aqr	783.158	-0.0727574	0.0923638	-0.787727	0.430857	0.999832	Down
Colgalt1	1454.93	0.00131045	0.0886065	0.0147896	0.9882	0.999832	UP
Zfp687	729.571	0.0144374	0.0939595	0.153655	0.877882	0.999832	UP
B3gat1	6118.45	-0.04204	0.0565225	-0.743775	0.457012	0.999832	Down
Zmym5	721.922	-0.0316788	0.0979578	-0.323392	0.746398	0.999832	Down
Tfdp1	1062.42	0.029194	0.0822035	0.355143	0.722483	0.999832	UP
Cct2	2871.68	0.049134	0.0669623	0.733756	0.463097	0.999832	UP
Ccng2	914.59	0.070131	0.0855547	0.819721	0.412375	0.999832	UP
Ccnf	104.895	0.356491	0.206066	1.72999	0.0836328	0.999832	UP
Kcnc1	4983.04	-0.00809963	0.0662234	-0.122308	0.902655	0.999832	Down
Mitf	146.361	-0.17908	0.172623	-1.03741	0.299546	0.999832	Down
Pkd1	3304.12	0.0478786	0.0977717	0.489698	0.624348	0.999832	UP
Cldn1	144.441	0.0604376	0.198964	0.303761	0.76131	0.999832	UP
Nfatc1	138.416	0.00446584	0.185972	0.0240135	0.980842	0.999832	UP
Tnk2	5505.07	0.0204652	0.0625378	0.327246	0.743482	0.999832	UP
Pdlim5	603.842	-0.0239698	0.0981541	-0.244206	0.807072	0.999832	Down
Tmlhe	80.2228	-0.199508	0.231186	-0.862975	0.388151	0.999832	Down
Ints13	457.632	0.222139	0.119719	1.8555	0.0635242	0.999832	UP
Aak1	11712.9	0.0320448	0.0545773	0.587146	0.557106	0.999832	UP
Cryz	328.506	0.00400157	0.123128	0.0324993	0.974074	0.999832	UP
Hus1	288.53	-0.0570573	0.137625	-0.414585	0.678446	0.999832	Down
Slc6a17	14754	-0.0306182	0.0579668	-0.528203	0.597358	0.999832	Down
Wbp1	487.615	-0.116416	0.109375	-1.06437	0.28716	0.999832	Down
Cdk2	48.411	-0.257347	0.303331	-0.848402	0.396214	0.999832	Down
Lxn	863.447	0.00911658	0.104121	0.0875577	0.930228	0.999832	UP
Nup88	1037.96	0.069041	0.0802317	0.860521	0.389502	0.999832	UP
Ggps1	1217.97	0.0504355	0.0802317	0.628622	0.529596	0.999832	UP
Tmem250-ps	1520.16	-0.0662802	0.0759809	-0.872327	0.38303	0.999832	Down
Ate1	1952.69	0.00683896	0.0712973	0.0959218	0.923583	0.999832	UP
Papss1	1789.37	-0.0487289	0.0708945	-0.687345	0.491866	0.999832	Down
Pi4kb	1135.93	-0.0768929	0.086719	-0.88669	0.375246	0.999832	Down
Gid8	1419.28	-0.0475803	0.0734367	-0.647909	0.517044	0.999832	Down
Tll2	38.3378	0.00844373	0.33966	0.0248593	0.980167	0.999832	UP
Cacna1c	2401.44	-0.0152271	0.0743567	-0.204785	0.83774	0.999832	Down
Zdhhc23	1286.23	0.066838	0.0749979	0.891199	0.372823	0.999832	UP
Vcp	7253.21	-0.00756425	0.0632572	-0.119579	0.904816	0.999832	Down
Hsd3b7	164.253	0.150601	0.182668	0.824452	0.409683	0.999832	UP
Ppp1r11	1158.77	0.116704	0.0874759	1.33413	0.182162	0.999832	UP
Brk1	2866.12	-0.0126949	0.0655773	-0.193587	0.846499	0.999832	Down
C9orf72	492.926	0.070867	0.10591	0.669122	0.503418	0.999832	UP
Zfp202	99.7126	-0.04164	0.208678	-0.199542	0.841839	0.999832	Down
Ube2w	1285.64	0.0843771	0.0806401	1.04634	0.295403	0.999832	UP
Kif20a	66.5577	0.246161	0.252485	0.974954	0.329583	0.999832	UP
Gm45871	132.837	0.152992	0.188062	0.813519	0.41592	0.999832	UP
Dph3	679.52	0.0330308	0.100256	0.329464	0.741805	0.999832	UP
Stard8	402.405	-0.0811392	0.125422	-0.64693	0.517677	0.999832	Down
Tjp2	702.625	-0.00259097	0.0997812	-0.0259665	0.979284	0.999832	Down
Fchsd2	1049.27	-0.0541253	0.0798297	-0.678009	0.497766	0.999832	Down
Mphosph6	181.444	0.0803811	0.163391	0.491955	0.622751	0.999832	UP
Hcrtr2	63.732	0.0176499	0.260228	0.0678249	0.945925	0.999832	UP
Gabra4	2129.14	0.0478875	0.0776495	0.616714	0.537424	0.999832	UP
Fubp1	1963.24	0.10984	0.0934512	1.17538	0.239844	0.999832	UP
Bdnf	699.274	0.0299677	0.106474	0.281456	0.77836	0.999832	UP
Hnrnpab	3622.18	-0.0489029	0.0667508	-0.732619	0.463791	0.999832	Down
Oprl1	1156.21	0.0339591	0.0958348	0.35435	0.723077	0.999832	UP
Rad1	168.024	-0.0453364	0.162772	-0.278526	0.780608	0.999832	Down
Sox17	131.902	0.240384	0.189376	1.26935	0.204317	0.999832	UP
Obsl1	706.281	-0.0151527	0.126184	-0.120084	0.904417	0.999832	Down
Bmf	79.5148	-0.304991	0.262153	-1.16341	0.244664	0.999832	Down
Mcts1	586.567	0.106619	0.106057	1.0053	0.314753	0.999832	UP
Ccpg1	2198.69	0.0315937	0.0661662	0.47749	0.633013	0.999832	UP
Dnajb2	1917.58	-0.13867	0.0707033	-1.96129	0.0498446	0.999832	Down
Nthl1	44.3109	0.0119923	0.326864	0.0366889	0.970733	0.999832	UP
Kcnip4	937.06	0.169173	0.0884007	1.91371	0.0556578	0.999832	UP
Pkm	29253.5	0.00978187	0.0580228	0.168587	0.866122	0.999832	UP
Apbb1	11148.2	-0.0569062	0.0569611	-0.999036	0.317777	0.999832	Down
Mphosph9	589.584	0.164464	0.110962	1.48217	0.138295	0.999832	UP
Immt	2500.88	0.0940077	0.0686513	1.36935	0.17089	0.999832	UP
Prlr	54.2757	0.0332273	0.315818	0.10521	0.916209	0.999832	UP
Enpp1	86.1512	-0.298851	0.220686	-1.35419	0.175676	0.999832	Down
Mtrr	264.907	0.0498484	0.149272	0.333943	0.738422	0.999832	UP
Csf3r	157.353	0.142512	0.172704	0.825182	0.409268	0.999832	UP
Sumo3	2386.83	0.0143112	0.0761628	0.187903	0.850953	0.999832	UP
Hipk1	3148.46	-0.0296681	0.0623718	-0.475665	0.634313	0.999832	Down
Brd8	1134.17	0.0753665	0.0826586	0.91178	0.361884	0.999832	UP
Tmem63c	1402.18	0.00598086	0.0775314	0.0771411	0.938511	0.999832	UP
Apool	40.9292	0.109665	0.373818	0.293364	0.769244	0.999832	UP
Ppt2	560.665	-0.0116637	0.109721	-0.106303	0.915342	0.999832	Down
Pbx3	160.402	0.0373724	0.188144	0.198637	0.842547	0.999832	UP
Kmt2b	1561.11	0.0352168	0.0966335	0.364437	0.715532	0.999832	UP
Kctd9	205.368	0.135755	0.159538	0.850924	0.394812	0.999832	UP
Dusp28	564.364	-0.00583498	0.111467	-0.052347	0.958252	0.999832	Down
Ikzf5	687.085	0.0976699	0.0926835	1.0538	0.291974	0.999832	UP
Actn1	1817.67	-0.0318864	0.0857089	-0.372031	0.70987	0.999832	Down
Rps19bp1	317.103	-0.0270916	0.125062	-0.216626	0.8285	0.999832	Down
Slc16a13	104.434	0.0510186	0.22625	0.225497	0.821593	0.999832	UP
Zranb1	1416.38	0.0728175	0.0763355	0.953914	0.340127	0.999832	UP
Tom1l2	7275.27	-0.0162055	0.0528503	-0.306631	0.759124	0.999832	Down
Pex10	287.524	-0.0956974	0.129174	-0.74084	0.45879	0.999832	Down
Rad52	229.355	-0.00852804	0.150096	-0.0568171	0.954691	0.999832	Down
Traf3	1739.36	-0.148254	0.0759236	-1.95268	0.0508577	0.999832	Down
Nrg1	218.215	0.106774	0.148093	0.72099	0.470916	0.999832	UP
Ralbp1	2055.97	-0.0303526	0.0669647	-0.453263	0.650359	0.999832	Down
Arhgef2	3017.5	-0.0755858	0.0765076	-0.987951	0.323177	0.999832	Down
Fip1l1	1157.72	-0.0714802	0.0839876	-0.85108	0.394725	0.999832	Down
Tada2b	865.395	-0.00416168	0.0859163	-0.0484388	0.961367	0.999832	Down
Wbp2	7591.48	-0.00689965	0.0597619	-0.115452	0.908087	0.999832	Down
Gpr158	3487.83	0.00131423	0.0639037	0.0205658	0.983592	0.999832	UP
Apaf1	703.37	-0.0435956	0.110749	-0.393645	0.693843	0.999832	Down
Grb7	66.9905	-0.00570287	0.263035	-0.0216811	0.982702	0.999832	Down
Aqp4	2952.47	-0.205784	0.0859584	-2.39399	0.0166663	0.999832	Down
Mon1b	906.599	-0.124755	0.0857989	-1.45404	0.145936	0.999832	Down
Enox2	221.16	0.0470744	0.152796	0.308087	0.758016	0.999832	UP
Kcnma1	2836.2	-0.0422697	0.068084	-0.620846	0.534701	0.999832	Down
Haghl	1105.92	0.11078	0.0772502	1.43405	0.151559	0.999832	UP
Orc6	371.379	0.130123	0.120569	1.07924	0.280479	0.999832	UP
Camsap1	2896.59	-0.0274771	0.0651526	-0.421734	0.673219	0.999832	Down
Dst	10557.9	0.00134979	0.0647953	0.0208316	0.98338	0.999832	UP
Usp29	610.033	0.0599008	0.103567	0.578377	0.563009	0.999832	UP
Slc30a4	1501.19	0.056661	0.0775198	0.730922	0.464827	0.999832	UP
Slc2a12	63.9619	-0.229019	0.263904	-0.867812	0.385497	0.999832	Down
Cdk10	1210.26	0.0952216	0.0771612	1.23406	0.21718	0.999832	UP
Hnrnpr	2152.45	0.0314761	0.0669154	0.470387	0.638079	0.999832	UP
Wdr37	1717.8	0.0693078	0.0746508	0.928426	0.353187	0.999832	UP
Tfpt	390.708	-0.11378	0.113723	-1.0005	0.317068	0.999832	Down
Polg	1337.14	-0.0340203	0.0818871	-0.415454	0.67781	0.999832	Down
Cyba	105.874	0.211774	0.224727	0.94236	0.346008	0.999832	UP
Slc26a2	126.638	-0.301891	0.222764	-1.35521	0.175351	0.999832	Down
Epyc	39.764	0.0162112	0.322122	0.0503262	0.959862	0.999832	UP
Dsg2	76.2219	0.194071	0.254649	0.76211	0.445994	0.999832	UP
Htr7	272.713	-0.213364	0.133122	-1.60277	0.108986	0.999832	Down
Vldlr	2058.67	0.0123599	0.0694266	0.178028	0.858701	0.999832	UP
Smarca2	6244.09	-0.0772651	0.0618178	-1.24988	0.211342	0.999832	Down
Ptprk	1627.54	0.031402	0.0851275	0.368882	0.712215	0.999832	UP
Cpne9	335.937	0.0348397	0.137692	0.253025	0.800249	0.999832	UP
Gnas	32486.4	-0.0186356	0.0531047	-0.350921	0.725647	0.999832	Down
Rpusd4	148.87	0.0061863	0.179175	0.0345267	0.972457	0.999832	UP
Ppp6r2	2272.69	0.00861026	0.0657989	0.130857	0.895888	0.999832	UP
Irak2	351.576	0.0411701	0.122132	0.337095	0.736046	0.999832	UP
Msrb2	362.831	0.19637	0.118681	1.6546	0.098005	0.999832	UP
6030458C11Rik	1009.54	0.0180688	0.0809543	0.223198	0.823382	0.999832	UP
Smim10l1	2467.13	0.04281	0.0678119	0.631305	0.527841	0.999832	UP
Rerg	194.549	0.262392	0.173204	1.51493	0.129791	0.999832	UP
Rit1	520.029	0.0858983	0.105944	0.810786	0.417489	0.999832	UP
Pcgf2	495.772	0.128615	0.143408	0.896846	0.369801	0.999832	UP
Pum2	4582.86	-0.0398114	0.061857	-0.643603	0.519833	0.999832	Down
Pcdh11x	307.203	-0.190466	0.137967	-1.38052	0.167427	0.999832	Down
Scoc	2516.93	0.0898739	0.0706339	1.27239	0.203235	0.999832	UP
Ptpn21	216.26	0.101836	0.159423	0.63878	0.522966	0.999832	UP
Snrpa	1162.11	-0.0731417	0.0877462	-0.833559	0.404529	0.999832	Down
Mro	243.066	-0.0888029	0.140134	-0.633701	0.526276	0.999832	Down
Hspbp1	1830.95	-0.00816573	0.069854	-0.116897	0.906942	0.999832	Down
Ptprc	80.4158	-0.0222535	0.234795	-0.0947783	0.924491	0.999832	Down
Bckdha	836.272	-0.16496	0.084485	-1.95254	0.0508745	0.999832	Down
Bcat1	1915.23	0.0820426	0.0720439	1.13879	0.254792	0.999832	UP
Fhod3	1356.78	0.175675	0.0876746	2.00372	0.0451	0.999832	UP
Abi1	2830.73	-0.0123417	0.0681654	-0.181056	0.856324	0.999832	Down
Slc25a32	227.964	0.0533172	0.15376	0.346755	0.728775	0.999832	UP
Cyp4f15	373.479	-0.193113	0.124565	-1.5503	0.12107	0.999832	Down
Zfp809	181.28	0.0373653	0.171069	0.218423	0.827099	0.999832	UP
Tmem108	388.121	-0.0532651	0.121141	-0.439696	0.660157	0.999832	Down
Zfp87	273.22	0.0453965	0.1328	0.34184	0.732471	0.999832	UP
Dlg1	3223.66	-0.00190964	0.0611269	-0.0312406	0.975078	0.999832	Down
Tmem38a	2562.09	0.00283436	0.0677617	0.0418284	0.966636	0.999832	UP
Ubxn4	1548.2	0.0163826	0.0741957	0.220802	0.825246	0.999832	UP
Rnf181	1123.91	0.106134	0.0833249	1.27374	0.202757	0.999832	UP
Ccdc59	370.454	-0.0747826	0.117756	-0.635065	0.525386	0.999832	Down
Aldh9a1	690.087	-0.0213472	0.100718	-0.211951	0.832145	0.999832	Down
Atxn7l2	411.597	0.069394	0.144188	0.481273	0.630323	0.999832	UP
Atp9a	10237.3	-0.0911848	0.0634581	-1.43693	0.150738	0.999832	Down
E130008D07Rik	87.4921	-0.0907623	0.254173	-0.357088	0.721026	0.999832	Down
Gm2061	78.9239	-0.0609406	0.236595	-0.257573	0.796736	0.999832	Down
Smurf2	811.902	0.065433	0.0903558	0.72417	0.468961	0.999832	UP
Dzip3	2119.23	0.0525573	0.0693288	0.758088	0.448398	0.999832	UP
Bin3	202.348	0.202354	0.15441	1.3105	0.190026	0.999832	UP
Aggf1	1563.08	0.00888345	0.0734421	0.120959	0.903724	0.999832	UP
0610030E20Rik	402.148	-0.0494287	0.121571	-0.406581	0.684316	0.999832	Down
Slc11a1	47.6512	-0.000450747	0.292875	-0.00153904	0.998772	0.999832	Down
D230017M19Rik	65.5484	0.390859	0.266447	1.46693	0.142395	0.999832	UP
Elovl4	1140.22	0.134656	0.0918988	1.46527	0.142849	0.999832	UP
Pcsk2os1	81.4637	0.103458	0.234363	0.441445	0.658891	0.999832	UP
Cdr1os	182.557	0.155234	0.186142	0.833955	0.404306	0.999832	UP
Vash2	75.634	0.0972908	0.247587	0.392956	0.694352	0.999832	UP
Cahm	77.9485	-0.157827	0.237819	-0.663642	0.50692	0.999832	Down
Apobec3	57.4249	-0.0578203	0.274115	-0.210935	0.832938	0.999832	Down
Smox	870.076	-0.23598	0.0947876	-2.48956	0.01279	0.999832	Down
Uimc1	221.248	0.117151	0.147542	0.794018	0.427185	0.999832	UP
Ica1l	939.71	-0.038621	0.085518	-0.451612	0.651548	0.999832	Down
Irf8	116.19	-0.0318494	0.2201	-0.144705	0.884944	0.999832	Down
Icam5	8609.52	-0.11239	0.0740845	-1.51705	0.129254	0.999832	Down
Tspan4	330.785	0.00947194	0.12402	0.0763741	0.939121	0.999832	UP
Zfp410	401.797	0.094945	0.124529	0.762431	0.445803	0.999832	UP
Ldhb	7731.07	0.00190028	0.0594032	0.0319896	0.97448	0.999832	UP
Nkiras1	1629.02	0.132449	0.0791699	1.67297	0.0943332	0.999832	UP
Mus81	386.754	0.0371116	0.114515	0.324075	0.745881	0.999832	UP
Ldah	660.716	0.0311074	0.095167	0.326872	0.743765	0.999832	UP
Tatdn1	164.623	-0.109046	0.17157	-0.635576	0.525053	0.999832	Down
Drd2	38.1265	0.114628	0.343362	0.333839	0.738501	0.999832	UP
Chaf1a	135.044	0.212856	0.184057	1.15647	0.247488	0.999832	UP
Vsig2	183.621	0.192558	0.174968	1.10053	0.271099	0.999832	UP
Prkg1	369.393	-0.0253061	0.118842	-0.212939	0.831374	0.999832	Down
Glrx3	90.3366	0.270003	0.232687	1.16037	0.245898	0.999832	UP
Bloc1s2	437.103	0.0106964	0.109483	0.0976986	0.922172	0.999832	UP
Ebf1	58.7078	0.32841	0.271796	1.2083	0.226933	0.999832	UP
Zfp229	58.8299	0.0256591	0.29206	0.0878555	0.929992	0.999832	UP
Cox7a2l	2580.02	0.0952465	0.0890347	1.06977	0.284724	0.999832	UP
Pigp	340.68	-0.065545	0.124052	-0.528367	0.597245	0.999832	Down
Pcdh9	3112	0.0125574	0.0693455	0.181085	0.856301	0.999832	UP
Pik3r3	1157.33	0.0597327	0.0931737	0.641089	0.521465	0.999832	UP
Atp5d	4210.02	-0.00329612	0.0676837	-0.0486989	0.961159	0.999832	Down
Rp9	578.264	-0.123594	0.0973978	-1.26896	0.204457	0.999832	Down
Nemf	1114.09	0.100093	0.0811675	1.23317	0.217514	0.999832	UP
Kmt5b	1323.12	-0.0183081	0.0796172	-0.229951	0.81813	0.999832	Down
Suv39h1	712.195	-0.11088	0.0898839	-1.23359	0.217355	0.999832	Down
Stag2	1469.86	0.0540758	0.080471	0.671991	0.501589	0.999832	UP
Nol4l	1400.42	-0.0988848	0.073906	-1.33798	0.180903	0.999832	Down
Tor1aip2	1099.66	-0.00159758	0.081498	-0.0196027	0.98436	0.999832	Down
Ktn1	1933.56	0.0585855	0.0696364	0.841306	0.400177	0.999832	UP
Unc5d	1559.17	-0.0780851	0.0914098	-0.854231	0.392977	0.999832	Down
Miga1	3017.51	0.0858889	0.0636131	1.35018	0.17696	0.999832	UP
Setd3	3262.76	-0.00803438	0.0648802	-0.123834	0.901447	0.999832	Down
Mrpl52	389.222	-0.10545	0.119046	-0.885797	0.375727	0.999832	Down
Gpr180	492.418	0.0224292	0.104758	0.214105	0.830465	0.999832	UP
Dr1	1056.35	0.0575209	0.0864545	0.665332	0.505838	0.999832	UP
Zfand2b	295.887	0.16299	0.138645	1.17559	0.239758	0.999832	UP
Lman2	1785.86	-0.0714523	0.0682691	-1.04663	0.295271	0.999832	Down
Cmc2	192.447	0.254219	0.153632	1.65472	0.097981	0.999832	UP
Carhsp1	817.292	-0.0839637	0.111959	-0.749951	0.453284	0.999832	Down
Zfp385a	1520.22	-0.165388	0.0772723	-2.14033	0.0323279	0.999832	Down
Nde1	366.95	-0.141618	0.131507	-1.07688	0.281534	0.999832	Down
Zmynd10	80.8727	-0.27401	0.22571	-1.21399	0.224751	0.999832	Down
Cd46	77.6431	0.24451	0.278364	0.878381	0.379737	0.999832	UP
Eif3k	1582.56	0.0392224	0.0835742	0.469312	0.638846	0.999832	UP
Fez2	917.053	-0.077882	0.0849347	-0.916963	0.359162	0.999832	Down
Tdrd3	386.822	-0.00743194	0.121618	-0.0611091	0.951272	0.999832	Down
Septin4	1940.32	-0.0711426	0.188519	-0.377376	0.705894	0.999832	Down
Sh3bp5l	1008.62	-0.108155	0.0809162	-1.33664	0.181342	0.999832	Down
Apba2	5334.09	-0.0453056	0.0569339	-0.795757	0.426173	0.999832	Down
Cpsf4	419.731	0.0609823	0.121826	0.500571	0.616673	0.999832	UP
Abhd12	6146.51	0.0114097	0.0653568	0.174576	0.861413	0.999832	UP
Slc24a3	4181.25	-0.0243781	0.0629555	-0.387227	0.698588	0.999832	Down
Cdc123	1172.7	0.0909451	0.0815651	1.115	0.26485	0.999832	UP
Scml4	142.019	0.06427	0.219755	0.292462	0.769933	0.999832	UP
Chrdl1	215.045	-0.1738	0.197426	-0.880331	0.37868	0.999832	Down
Ppfia2	2610.68	0.0687755	0.0694221	0.990686	0.321839	0.999832	UP
Cpsf7	1699.06	-0.00483003	0.0845356	-0.057136	0.954437	0.999832	Down
Rps21	2755.2	0.138309	0.244893	0.564774	0.572228	0.999832	UP
Cdk11b	1370.21	-0.0423997	0.0743117	-0.570566	0.568294	0.999832	Down
Hnrnpc	3689.72	0.00317653	0.0823237	0.0385859	0.969221	0.999832	UP
Stard13	267.374	-0.0329922	0.137063	-0.240709	0.809781	0.999832	Down
Lysmd4	573.04	0.0340459	0.0993244	0.342774	0.731768	0.999832	UP
Zkscan8	553.563	-0.125725	0.103489	-1.21487	0.224417	0.999832	Down
Prom1	225.964	0.13918	0.144561	0.962776	0.33566	0.999832	UP
Fyb2	85.0245	0.253276	0.228496	1.10845	0.267668	0.999832	UP
Nsfl1c	1761.24	0.075905	0.0762638	0.995296	0.319592	0.999832	UP
Atp6v0e	324.476	-0.0480468	0.123402	-0.389352	0.697016	0.999832	Down
6330403K07Rik	4633.57	-0.064858	0.0702343	-0.923452	0.355772	0.999832	Down
Adat1	141.363	-0.0638306	0.190791	-0.334558	0.737958	0.999832	Down
Sema4a	995.639	-0.0250442	0.0928194	-0.269817	0.787301	0.999832	Down
Keap1	1924.33	-0.0788469	0.07706	-1.02319	0.306219	0.999832	Down
Reck	223.357	0.138014	0.144999	0.951826	0.341185	0.999832	UP
Pld5	74.2037	-0.107406	0.246684	-0.435401	0.663272	0.999832	Down
Myo18a	4511.32	-0.0984544	0.0641128	-1.53564	0.124626	0.999832	Down
Prrg1	100.716	0.051186	0.240229	0.213072	0.831271	0.999832	UP
Arhgap24	139.388	-0.258704	0.178369	-1.45038	0.146952	0.999832	Down
Fh1	1620.82	0.0651245	0.0741011	0.87886	0.379477	0.999832	UP
Hivep2	7061.73	-0.112333	0.0603072	-1.86269	0.062506	0.999832	Down
Cgrrf1	299.759	0.105297	0.140246	0.750803	0.452771	0.999832	UP
2210408F21Rik	206.162	0.0394606	0.151517	0.260436	0.794527	0.999832	UP
Akt1	3851.24	-0.0438259	0.0631916	-0.693541	0.48797	0.999832	Down
Efna3	1192.65	-0.082153	0.0938879	-0.875012	0.381567	0.999832	Down
Plpp1	409.025	0.0546503	0.109566	0.498787	0.617929	0.999832	UP
Dgcr2	3004.71	-0.00251266	0.0658402	-0.038163	0.969558	0.999832	Down
Ptn	7689.96	-0.0759917	0.0594515	-1.27821	0.201174	0.999832	Down
Twf1	1010.1	0.0741344	0.0883697	0.838912	0.401519	0.999832	UP
Pthlh	52.6873	-0.0424637	0.289117	-0.146874	0.883232	0.999832	Down
Ptgs1	325.652	-0.118031	0.12165	-0.970255	0.33192	0.999832	Down
Ptgis	56.3025	0.0929312	0.293531	0.316597	0.751549	0.999832	UP
Trip10	126.317	0.1057	0.190175	0.555804	0.578345	0.999832	UP
Gusb	292.004	0.0880099	0.128561	0.684575	0.493612	0.999832	UP
Sowahb	444.032	-0.0875473	0.115895	-0.755401	0.450008	0.999832	Down
Dmrt2	49.4466	0.124267	0.292139	0.425371	0.670566	0.999832	UP
Neu4	222.366	-0.0949208	0.157852	-0.60133	0.54762	0.999832	Down
Shisa4	2536.82	-0.0758921	0.0652576	-1.16296	0.244844	0.999832	Down
Sgms1	760.213	-0.024101	0.0891364	-0.270384	0.786865	0.999832	Down
Ctnna2	2709.01	-0.0942875	0.0675433	-1.39596	0.162728	0.999832	Down
Map3k13	530.033	-0.0325514	0.105161	-0.309539	0.756911	0.999832	Down
Dip2b	1865.31	-0.0888861	0.0765051	-1.16183	0.245303	0.999832	Down
Fbxo44	2171.22	0.0674616	0.0697814	0.966756	0.333666	0.999832	UP
Ap5z1	507.48	-0.00814699	0.117607	-0.0692733	0.944772	0.999832	Down
Fbxw8	1216.22	-0.142769	0.0847043	-1.6855	0.0918931	0.999832	Down
Klhl33	122.425	0.143753	0.20317	0.707551	0.479224	0.999832	UP
Dna2	40.8197	-0.0329566	0.339269	-0.0971402	0.922615	0.999832	Down
Kdm5b	1573.75	0.0238066	0.0800119	0.297538	0.766056	0.999832	UP
Supt3	186.802	0.0953212	0.158457	0.60156	0.547467	0.999832	UP
Chchd7	426.157	0.00177292	0.11798	0.0150273	0.98801	0.999832	UP
Rxrb	1590.62	-0.141585	0.0920792	-1.53765	0.124135	0.999832	Down
Cadps2	2607.34	-0.0136203	0.0669659	-0.203392	0.838829	0.999832	Down
Gabpb1	352.05	-0.104291	0.126517	-0.824324	0.409756	0.999832	Down
Dll3	46.5809	0.00841064	0.306457	0.0274447	0.978105	0.999832	UP
Fam57a	135.997	0.122904	0.196844	0.624375	0.532382	0.999832	UP
Mettl7a1	538.428	0.0382738	0.114061	0.335557	0.737205	0.999832	UP
Ckmt1	3792.14	0.00443662	0.0707102	0.0627437	0.949971	0.999832	UP
Spag7	748.503	-0.0970192	0.0937886	-1.03445	0.300928	0.999832	Down
Gal3st1	236.476	-0.0830143	0.146534	-0.56652	0.57104	0.999832	Down
Gpr68	351.343	-0.11227	0.116809	-0.96114	0.336482	0.999832	Down
Golph3l	398.535	0.0244452	0.117485	0.20807	0.835174	0.999832	UP
Sptan1	28803.9	-0.0158101	0.0558244	-0.283212	0.777015	0.999832	Down
Slx1b	342.343	0.0189303	0.122081	0.155064	0.876771	0.999832	UP
Rprd2	1187.18	-0.00125646	0.0806256	-0.0155839	0.987566	0.999832	Down
Edem3	1394.95	-0.0224238	0.0775971	-0.288977	0.772599	0.999832	Down
Pcsk1n	19987.1	-0.125286	0.0559	-2.24125	0.02501	0.999832	Down
Gpr162	4956.46	-0.144665	0.0704425	-2.05367	0.0400079	0.999832	Down
Syk	93.1716	0.0186025	0.238131	0.0781188	0.937734	0.999832	UP
Frmd4b	348.545	-0.0146067	0.145982	-0.100059	0.920298	0.999832	Down
Pomt1	289.355	0.0163823	0.128044	0.127942	0.898195	0.999832	UP
Chst10	1394.69	-0.0456806	0.0738314	-0.618715	0.536104	0.999832	Down
Abcc10	233.652	0.284644	0.164804	1.72717	0.084137	0.999832	UP
Chd6	2211.72	-0.028097	0.0691194	-0.4065	0.684376	0.999832	Down
Fam131b	3150.37	-0.0665836	0.0636302	-1.04641	0.295369	0.999832	Down
Zbtb17	686.502	-0.0318486	0.107752	-0.295574	0.767556	0.999832	Down
Sergef	438.141	-0.255872	0.113147	-2.26141	0.0237337	0.999832	Down
Mettl26	425.948	-0.142595	0.116808	-1.22076	0.222176	0.999832	Down
Acbd6	999.242	0.018365	0.0800937	0.229294	0.81864	0.999832	UP
Ccdc88c	1016.71	-0.00245133	0.098273	-0.0249441	0.9801	0.999832	Down
Nudcd2	269.513	-0.0330456	0.136909	-0.24137	0.809268	0.999832	Down
Zmynd19	712.901	-0.0784514	0.0975306	-0.804378	0.421179	0.999832	Down
Odr4	928.99	0.108901	0.104553	1.04158	0.297604	0.999832	UP
Elovl1	217.596	-0.0958938	0.149625	-0.640896	0.521591	0.999832	Down
Camta2	7653.32	-0.0649181	0.057052	-1.13788	0.255172	0.999832	Down
Ephx2	428.36	-0.0686293	0.116595	-0.588611	0.556122	0.999832	Down
Hdac9	1174.34	0.00585754	0.0874589	0.0669748	0.946602	0.999832	UP
Pex5	1286.33	-0.0303344	0.0816294	-0.371612	0.710182	0.999832	Down
Cav2	1051.35	0.0346182	0.0804255	0.430438	0.666877	0.999832	UP
Coq3	373.988	0.00671182	0.127189	0.0527703	0.957915	0.999832	UP
Chrd	1323.47	0.265654	0.227336	1.16855	0.242584	0.999832	UP
Dync1i2	3176.28	0.0980496	0.0653905	1.49945	0.133758	0.999832	UP
Sh2d3c	539.404	0.011387	0.11246	0.101254	0.919349	0.999832	UP
Gm1673	592.709	-0.0655964	0.100565	-0.652278	0.514222	0.999832	Down
Pard6a	466.011	-0.160774	0.111972	-1.43584	0.151048	0.999832	Down
Srgap2	1942.11	0.0120703	0.0692574	0.174281	0.861645	0.999832	UP
Nrip1	1251.27	0.00308126	0.0774202	0.0397992	0.968253	0.999832	UP
Tes	43.5765	0.0246032	0.307696	0.0799595	0.936269	0.999832	UP
Dnph1	64.5816	-0.294615	0.282036	-1.0446	0.296207	0.999832	Down
Fbh1	1599.07	-0.0128671	0.0729238	-0.176445	0.859944	0.999832	Down
Rpl15	3366.89	0.0747875	0.0714008	1.04743	0.2949	0.999832	UP
Sh3tc1	49.0897	0.087793	0.303518	0.289252	0.772389	0.999832	UP
Slc7a4	1674.66	-0.0101586	0.0724027	-0.140306	0.888418	0.999832	Down
Ghitm	8448.69	0.0583336	0.0630551	0.925122	0.354902	0.999832	UP
Atp2b1	15333	0.113466	0.0634644	1.78786	0.0737982	0.999832	UP
Lrriq1	57.3124	-0.10557	0.269694	-0.391445	0.695468	0.999832	Down
Sgtb	3234.89	0.0254629	0.0608588	0.418393	0.67566	0.999832	UP
Zfp532	1325.55	-0.0227347	0.077231	-0.294373	0.768473	0.999832	Down
Tnks2	3937.17	-0.0175472	0.065178	-0.269219	0.787761	0.999832	Down
Mbtps1	1775.06	0.0633946	0.0705652	0.898382	0.368982	0.999832	UP
Cyp4f16	79.8131	0.220609	0.267331	0.825228	0.409242	0.999832	UP
Prpf38b	1010.18	-0.0760031	0.0930706	-0.816618	0.414147	0.999832	Down
Flrt1	917.812	-0.155919	0.0914843	-1.70433	0.0883195	0.999832	Down
B4gat1	2314.96	-0.0666141	0.0694477	-0.959198	0.337459	0.999832	Down
Rcor3	402.375	0.117865	0.117568	1.00253	0.31609	0.999832	UP
Man2a2	4891.21	0.0274761	0.059886	0.458806	0.646373	0.999832	UP
St6gal1	560.53	-0.0754201	0.101223	-0.745085	0.45622	0.999832	Down
Fam227a	138.859	0.0999422	0.224951	0.444283	0.656838	0.999832	UP
Arap2	2316.44	0.0701645	0.0751829	0.933251	0.350691	0.999832	UP
Tmem158	2063.27	-0.161417	0.0932603	-1.73082	0.0834835	0.999832	Down
Diaph1	1876.38	-0.0896149	0.0688215	-1.30213	0.19287	0.999832	Down
Gfra2	1244.55	-0.0750028	0.0778854	-0.962989	0.335553	0.999832	Down
Crim1	3271	-0.124256	0.0808357	-1.53714	0.124258	0.999832	Down
Pde4b	2129.58	0.0538427	0.0670759	0.802713	0.422141	0.999832	UP
Fbrsl1	1891.11	-0.0766855	0.0893978	-0.8578	0.391003	0.999832	Down
Phka2	687.438	0.150521	0.133244	1.12966	0.258618	0.999832	UP
Eif2ak4	645.848	0.0502985	0.0983032	0.511667	0.608884	0.999832	UP
Cpq	210.166	-0.0922188	0.146923	-0.627668	0.530221	0.999832	Down
Cdadc1	1141.4	0.0958665	0.0799656	1.19885	0.230588	0.999832	UP
Axin1	597.108	-0.0438894	0.107731	-0.407397	0.683717	0.999832	Down
Arrdc1	171.114	0.20869	0.159756	1.3063	0.191449	0.999832	UP
Septin2	1132.49	-0.00726075	0.0891882	-0.0814093	0.935116	0.999832	Down
Mettl14	425.39	-0.0538639	0.111923	-0.481259	0.630333	0.999832	Down
Pcnp	2261.73	0.0986421	0.0680271	1.45004	0.147047	0.999832	UP
Kcnc4	2496.55	-0.0961715	0.0786615	-1.2226	0.221481	0.999832	Down
Paip2	2023.53	0.136706	0.0732552	1.86616	0.0620195	0.999832	UP
Plcb4	749.579	0.156892	0.105789	1.48306	0.138058	0.999832	UP
Pak1	8541.7	0.094737	0.0596112	1.58925	0.112005	0.999832	UP
Zfp948	197.592	0.102805	0.160169	0.641852	0.52097	0.999832	UP
Kcnj9	3680.39	-0.0137871	0.0622168	-0.221598	0.824627	0.999832	Down
Kcnj8	79.0941	0.242601	0.247552	0.980002	0.327085	0.999832	UP
Kcnj4	3188.3	-0.0602255	0.0721477	-0.834753	0.403857	0.999832	Down
Kcnj3	3195.71	0.0281733	0.0620129	0.454313	0.649604	0.999832	UP
Ppfibp2	148.667	0.0707333	0.189118	0.374016	0.708392	0.999832	UP
Uspl1	664.259	-0.0148588	0.09846	-0.150912	0.880045	0.999832	Down
Ptpre	1142.23	0.0697245	0.0789808	0.882803	0.377342	0.999832	UP
Mir5125	278.143	0.193663	0.387027	0.500388	0.616802	0.999832	UP
Amer1	215.656	0.220364	0.157151	1.40224	0.160843	0.999832	UP
Nr2f6	1195.59	-0.214108	0.10105	-2.11884	0.0341036	0.999832	Down
Epor	95.3601	-0.0383699	0.217822	-0.176153	0.860174	0.999832	Down
Epn2	3049.82	-0.00789422	0.0645312	-0.122332	0.902636	0.999832	Down
Ehbp1	1144.28	-0.0506269	0.0776694	-0.651826	0.514514	0.999832	Down
Ppp3cc	447.75	-0.0472489	0.114292	-0.413405	0.67931	0.999832	Down
Apoe	35663.8	-0.140071	0.0653245	-2.14423	0.0320146	0.999832	Down
Arid3a	179.428	-0.191736	0.167718	-1.14321	0.252952	0.999832	Down
Kif2a	2038.63	0.0058243	0.0737523	0.078971	0.937056	0.999832	UP
Tctex1d2	149.056	0.114093	0.176359	0.646937	0.517673	0.999832	UP
Srsf5	3779.23	0.168681	0.0948835	1.77777	0.0754419	0.999832	UP
Col6a1	785.659	0.0468078	0.117953	0.396833	0.691491	0.999832	UP
Zfr2	1420.94	-0.0360874	0.0867266	-0.416106	0.677333	0.999832	Down
Ercc6	739.901	0.170114	0.0932513	1.82425	0.0681138	0.999832	UP
Eif5	4752.92	0.0350316	0.0735456	0.476325	0.633843	0.999832	UP
Rin1	1639.34	-0.0532284	0.0815728	-0.652527	0.514061	0.999832	Down
Plekhg4	40.3133	-0.0258407	0.350492	-0.0737267	0.941228	0.999832	Down
Rars2	343.657	0.0858947	0.121123	0.709156	0.478228	0.999832	UP
Tmcc3	974.333	-0.120856	0.0935381	-1.29205	0.196341	0.999832	Down
Ano2	171.693	0.0323041	0.210577	0.153408	0.878077	0.999832	UP
Dpysl3	1543.79	0.0232185	0.0789533	0.294079	0.768698	0.999832	UP
Dlx5	102.557	0.157043	0.204758	0.766969	0.4431	0.999832	UP
Hspa1l	254.348	-0.0529967	0.13705	-0.386695	0.698982	0.999832	Down
Eif2ak1	1455.84	0.0145265	0.0714518	0.203305	0.838897	0.999832	UP
Mmp28	67.2143	-0.40838	0.263241	-1.55135	0.120817	0.999832	Down
Rab3d	340.922	-0.0907114	0.133425	-0.679868	0.496588	0.999832	Down
Tnrc6a	1697.78	0.0305679	0.0852044	0.358759	0.719775	0.999832	UP
Capn5	1443.25	0.0419597	0.0734933	0.570932	0.568046	0.999832	UP
Mgp	337.163	-0.249287	0.354095	-0.704012	0.481425	0.999832	Down
Cd14	44.3953	0.145109	0.306436	0.473538	0.635829	0.999832	UP
Nptn	10878	0.0565451	0.0648776	0.871566	0.383445	0.999832	UP
Slc25a44	2447.68	-0.0124586	0.072575	-0.171665	0.863701	0.999832	Down
Slc25a45	62.9155	0.145036	0.263773	0.549853	0.58242	0.999832	UP
Poc1b	135.796	0.130808	0.196467	0.665803	0.505537	0.999832	UP
Acd	645.994	-0.0343274	0.0924023	-0.371499	0.710266	0.999832	Down
Tesc	725.008	-0.0979377	0.105661	-0.926902	0.353977	0.999832	Down
Alkbh2	78.7701	0.0468015	0.233474	0.200457	0.841124	0.999832	UP
Dhx32	684.805	0.0241774	0.0907226	0.266499	0.789855	0.999832	UP
Wsb1	2032.39	0.0213654	0.0949657	0.22498	0.821995	0.999832	UP
Mtmr14	325.07	-0.129531	0.123587	-1.0481	0.294595	0.999832	Down
Ap5s1	303.119	0.0531445	0.126386	0.420493	0.674125	0.999832	UP
Glis2	258.723	-0.121459	0.166668	-0.72875	0.466155	0.999832	Down
Tmem9	1161.31	0.0275492	0.0780321	0.35305	0.724051	0.999832	UP
Bmp1	942.935	0.155502	0.126504	1.22922	0.218989	0.999832	UP
Nsmce4a	604.913	0.0758045	0.104717	0.723897	0.469129	0.999832	UP
Satb1	3042.51	0.02442	0.0816249	0.299174	0.764807	0.999832	UP
Dbn1	5989.07	-0.0545479	0.0628669	-0.867673	0.385574	0.999832	Down
Psma2	1457.8	0.111428	0.0889976	1.25203	0.210559	0.999832	UP
Syt14	505.489	0.0649475	0.111949	0.580152	0.561812	0.999832	UP
Thbs1	92.6721	-0.365037	0.294311	-1.24031	0.214861	0.999832	Down
Utrn	1542.68	-0.0739584	0.0736526	-1.00415	0.315305	0.999832	Down
Usp24	2592.31	0.0444592	0.0711971	0.624452	0.532331	0.999832	UP
Foxred2	498.978	0.0262361	0.102577	0.255768	0.79813	0.999832	UP
Homez	356.894	0.126671	0.118231	1.07139	0.283995	0.999832	UP
Hdac7	632.258	0.236477	0.135599	1.74395	0.0811682	0.999832	UP
Xylb	135.441	0.20409	0.183892	1.10983	0.267071	0.999832	UP
Pmm1	2823.44	-0.0230441	0.0630074	-0.365737	0.714561	0.999832	Down
Sh3glb1	1675.46	0.0183243	0.0702377	0.26089	0.794177	0.999832	UP
Foxp1	1834.72	0.0303514	0.0758133	0.400344	0.688903	0.999832	UP
Eps8	927.404	-0.0637171	0.0949409	-0.671124	0.502141	0.999832	Down
Cast	157.269	0.165111	0.181521	0.909599	0.363034	0.999832	UP
Kcnq2	12246.8	0.00477595	0.0534693	0.0893214	0.928826	0.999832	UP
Ube2h	2616.34	-0.042455	0.0623432	-0.680989	0.495878	0.999832	Down
Stk40	905.268	0.0031948	0.205384	0.0155552	0.987589	0.999832	UP
Tro	5035.59	0.0656864	0.0709201	0.926203	0.354341	0.999832	UP
Pola2	95.4882	0.0159615	0.214248	0.0745002	0.940612	0.999832	UP
4930432K21Rik	59.559	-0.251118	0.270345	-0.928879	0.352952	0.999832	Down
Grwd1	382.773	-0.175089	0.11901	-1.47121	0.141234	0.999832	Down
Smtn	129.927	0.0696386	0.193246	0.360362	0.718577	0.999832	UP
Mapkap1	965.704	-0.101884	0.0817093	-1.24691	0.212432	0.999832	Down
Rce1	317.263	0.0551352	0.12768	0.431824	0.665869	0.999832	UP
Zfp831	974.732	-0.10209	0.102525	-0.995752	0.31937	0.999832	Down
Gm14305	286.321	0.0819561	0.131208	0.624629	0.532215	0.999832	UP
Plekha7	733.6	0.0702221	0.100036	0.701971	0.482697	0.999832	UP
Elf2	577.879	0.119178	0.098045	1.21555	0.224158	0.999832	UP
Coasy	502.094	-0.0201568	0.104033	-0.193753	0.846369	0.999832	Down
Csrp1	3703.67	-0.146234	0.0924112	-1.58243	0.113551	0.999832	Down
Pcx	1823.21	-0.0514843	0.0686829	-0.749594	0.453499	0.999832	Down
Lrrc57	576.257	0.148527	0.112117	1.32475	0.185255	0.999832	UP
Ctla2a	50.709	0.219586	0.300626	0.730432	0.465126	0.999832	UP
Mindy3	897.759	0.0956169	0.0977736	0.977942	0.328103	0.999832	UP
Tcea2	787.35	0.0165161	0.105596	0.156409	0.875711	0.999832	UP
Stam	1429.74	0.0812551	0.0716015	1.13482	0.256449	0.999832	UP
Fgf13	3990.49	-0.101025	0.0645883	-1.56414	0.117785	0.999832	Down
Pde1c	189.702	-0.222632	0.162876	-1.36688	0.171664	0.999832	Down
Nxt2	618.132	0.155733	0.0977478	1.59321	0.111112	0.999832	UP
Phyhipl	3676.92	-0.00443566	0.0635452	-0.0698033	0.94435	0.999832	Down
Rab26	919.589	0.00126378	0.0880386	0.0143549	0.988547	0.999832	UP
Tmeff1	1967.21	0.0350488	0.068301	0.513152	0.607845	0.999832	UP
Arntl2	160.422	0.234866	0.176518	1.33055	0.183337	0.999832	UP
P2ry14	40.5389	0.0229636	0.340951	0.0673517	0.946302	0.999832	UP
Erg	89.5533	0.0157641	0.239748	0.0657529	0.947575	0.999832	UP
Adra1b	293.811	-0.179388	0.125277	-1.43193	0.152165	0.999832	Down
Chfr	644.536	0.0948968	0.104111	0.911499	0.362032	0.999832	UP
Mlst8	486.579	0.0186709	0.106206	0.175798	0.860453	0.999832	UP
Psma4	1219.91	0.133873	0.098777	1.35531	0.17532	0.999832	UP
Dnajc14	1218.69	0.027255	0.0773963	0.352148	0.724727	0.999832	UP
Becn1	1908.46	0.0646173	0.0702176	0.920244	0.357445	0.999832	UP
Gprin1	5174.57	-0.098985	0.072409	-1.36703	0.171617	0.999832	Down
Mier2	703.301	0.0696644	0.0972579	0.716284	0.473816	0.999832	UP
Zfp653	416.887	0.0527041	0.119708	0.440273	0.659739	0.999832	UP
Itgav	1649.99	-0.144661	0.0825575	-1.75224	0.0797323	0.999832	Down
Sec23b	892.176	0.131934	0.0856261	1.54081	0.123363	0.999832	UP
Cd180	47.0778	-0.193712	0.293307	-0.66044	0.508972	0.999832	Down
Gna13	1508.26	-0.130714	0.0867976	-1.50596	0.132077	0.999832	Down
Actr6	369.603	0.17324	0.124493	1.39157	0.164054	0.999832	UP
Rnf146	1017.73	-0.0105138	0.0829923	-0.126684	0.899191	0.999832	Down
Cdc42ep3	274.061	0.241564	0.136675	1.76743	0.0771563	0.999832	UP
Sox13	188.698	-0.115003	0.177231	-0.648889	0.51641	0.999832	Down
Stpg1	171.332	-0.171869	0.183857	-0.934795	0.349894	0.999832	Down
Ttc30a1	92.5644	0.00766571	0.214278	0.0357746	0.971462	0.999832	UP
5033417F24Rik	54.3077	0.0358528	0.277804	0.129058	0.897312	0.999832	UP
Slc35a1	360.35	0.0470036	0.119721	0.392608	0.694609	0.999832	UP
Lpin2	2205.21	0.0226897	0.0670773	0.338261	0.735166	0.999832	UP
Cdc40	1007.14	0.166207	0.0918888	1.80878	0.0704852	0.999832	UP
Aldh1b1	237.001	0.0158385	0.153907	0.102909	0.918035	0.999832	UP
Shisa5	1069.47	-0.0636129	0.080199	-0.793188	0.427668	0.999832	Down
Gria2	15296.8	0.0989086	0.0593544	1.66641	0.0956323	0.999832	UP
Mtdh	2145.18	-0.0260216	0.0730078	-0.356422	0.721524	0.999832	Down
Usp15	1790.53	0.0290997	0.0715155	0.406901	0.684081	0.999832	UP
Itga7	201.081	0.011025	0.163357	0.0674903	0.946191	0.999832	UP
Plekha1	1852.83	0.0254069	0.0687332	0.369645	0.711647	0.999832	UP
L1cam	4358.47	-0.0285777	0.076289	-0.374598	0.70796	0.999832	Down
Abl2	2080.79	-0.0190045	0.0660949	-0.287534	0.773704	0.999832	Down
Clmn	2946.78	-0.0239057	0.0683055	-0.349981	0.726353	0.999832	Down
Pcdhb22	183.466	-0.0955133	0.158055	-0.604304	0.545642	0.999832	Down
Pcdhb21	59.699	-0.337252	0.276449	-1.21994	0.222487	0.999832	Down
Pcdhb20	315.359	0.0444099	0.124652	0.356272	0.721637	0.999832	UP
Pcdhb19	205.1	0.0113167	0.159089	0.0711339	0.943291	0.999832	UP
Pcdhb18	158.406	-0.00119099	0.18306	-0.00650601	0.994809	0.999832	Down
Slc37a3	1361.91	-0.00691615	0.0845618	-0.0817881	0.934815	0.999832	Down
Rasl10a	866.868	0.00110507	0.108474	0.0101874	0.991872	0.999832	UP
Klc1	16710.2	0.0117078	0.0540377	0.21666	0.828473	0.999832	UP
Higd1a	1282.07	0.105347	0.0803502	1.3111	0.189825	0.999832	UP
Ythdc1	1494.67	0.0718238	0.0717488	1.00105	0.316805	0.999832	UP
Adck1	676.262	0.0917705	0.0951686	0.964293	0.334899	0.999832	UP
Slc4a2	599.659	-0.13951	0.110156	-1.26647	0.205344	0.999832	Down
Slc10a7	95.9918	0.111771	0.215866	0.517781	0.604611	0.999832	UP
Ypel5	1807.58	0.101774	0.0813944	1.25038	0.211162	0.999832	UP
Zfp574	777.251	0.00641322	0.0879785	0.0728953	0.941889	0.999832	UP
Shoc2	1487.5	-0.016042	0.0773715	-0.207337	0.835746	0.999832	Down
Clip3	10690.3	-0.0696535	0.0599787	-1.1613	0.245518	0.999832	Down
Cdh1	62.115	-0.369618	0.366145	-1.00949	0.312742	0.999832	Down
Igf2	1264.73	-0.658594	0.266965	-2.46696	0.0136265	0.999832	Down
Islr2	2188.86	-0.0166617	0.0751359	-0.221754	0.824505	0.999832	Down
Slc24a2	11466.4	0.0995408	0.0873534	1.13952	0.254487	0.999832	UP
Kif21a	5237.07	0.026162	0.0598245	0.437313	0.661884	0.999832	UP
Abhd14a	505.829	0.0162247	0.104293	0.155568	0.876373	0.999832	UP
Zfp78	64.3809	-0.162231	0.259574	-0.624991	0.531977	0.999832	Down
Ipo7	3104.82	0.0866668	0.0666761	1.29982	0.193664	0.999832	UP
Wdr70	473.267	0.0518415	0.116242	0.445978	0.655613	0.999832	UP
Cacna1d	1258.46	0.0736739	0.093966	0.784049	0.433012	0.999832	UP
Pls3	5571.88	0.164103	0.0665006	2.46768	0.013599	0.999832	UP
Ddah2	244.85	-0.153335	0.139928	-1.09581	0.273161	0.999832	Down
Men1	1365.42	-0.0469341	0.0765865	-0.612824	0.539992	0.999832	Down
Taf1a	259.494	0.0807059	0.138477	0.582812	0.56002	0.999832	UP
Trim2	8752.68	0.0334199	0.056849	0.587871	0.556619	0.999832	UP
Ank1	1502.5	-0.032951	0.0846741	-0.38915	0.697165	0.999832	Down
Pars2	153.2	-0.0706272	0.17346	-0.407167	0.683885	0.999832	Down
Clip1	3268.05	0.07792	0.0602482	1.29332	0.195901	0.999832	UP
Arhgdib	155.531	-0.0319372	0.172579	-0.185059	0.853183	0.999832	Down
Bub3	1387.47	0.0590984	0.078079	0.756905	0.449106	0.999832	UP
Mtch2	1401.89	0.0710857	0.0820597	0.866268	0.386343	0.999832	UP
Cdr2	122.348	-0.141475	0.199408	-0.709476	0.478029	0.999832	Down
Lmna	1080.83	-0.0654915	0.0862976	-0.758903	0.447911	0.999832	Down
Ap2b1	10513.9	-0.0508266	0.0606723	-0.837723	0.402186	0.999832	Down
Blzf1	440.07	0.113574	0.106484	1.06659	0.286158	0.999832	UP
Stoml2	1055.31	0.0234088	0.0823805	0.284155	0.776292	0.999832	UP
Aven	165.985	-0.0100765	0.179959	-0.0559934	0.955347	0.999832	Down
Tspan17	537.922	0.0949109	0.105871	0.896479	0.369997	0.999832	UP
Lrrc2	43.9841	0.331359	0.314678	1.05301	0.292336	0.999832	UP
Ctbs	170.088	-0.0294504	0.166227	-0.17717	0.859375	0.999832	Down
Zbtb14	608.874	0.050204	0.0991347	0.506422	0.61256	0.999832	UP
Rsrc1	904.395	0.0107741	0.0830242	0.12977	0.896748	0.999832	UP
Zfp638	2100.8	0.0590453	0.0715335	0.825421	0.409132	0.999832	UP
Yeats4	609.064	-0.00127125	0.110735	-0.0114801	0.99084	0.999832	Down
Slc25a39	1132.93	-0.102362	0.0789142	-1.29714	0.194584	0.999832	Down
Tcirg1	317.751	0.134335	0.135215	0.993497	0.320468	0.999832	UP
Slc7a10	654.823	-0.150431	0.103931	-1.44741	0.147781	0.999832	Down
Crb2	177.413	0.124634	0.163178	0.763796	0.444989	0.999832	UP
Mgat1	1271.36	-0.036061	0.0779475	-0.462632	0.643628	0.999832	Down
Ubr5	3819.94	0.0222159	0.0605747	0.366752	0.713804	0.999832	UP
Tax1bp1	2997.04	0.0628215	0.068395	0.918511	0.358352	0.999832	UP
Cbln1	604.461	0.0747968	0.280461	0.266693	0.789706	0.999832	UP
Tspan6	326.249	0.0270606	0.141456	0.1913	0.84829	0.999832	UP
Adar	5238.35	0.0207873	0.0618351	0.336174	0.73674	0.999832	UP
Rsrc2	1479.18	0.00954448	0.078917	0.120943	0.903736	0.999832	UP
Il12rb2	142.422	0.0815247	0.176212	0.462652	0.643614	0.999832	UP
Pdcd6ip	1843.76	0.00207879	0.0666625	0.0311838	0.975123	0.999832	UP
Endov	895.787	-0.0917094	0.0843053	-1.08782	0.276673	0.999832	Down
Ppp1r8	698.08	-0.0169055	0.0898009	-0.188255	0.850677	0.999832	Down
Rbm20	112.612	-0.200554	0.211824	-0.946795	0.343743	0.999832	Down
Dcaf12l1	1695.92	0.0122683	0.0843923	0.145372	0.884417	0.999832	UP
Hdac5	4902.67	-0.148585	0.0740495	-2.00656	0.0447966	0.999832	Down
Btf3l4	1184.23	0.138455	0.0924702	1.49729	0.134318	0.999832	UP
Plec	6113.06	0.0156994	0.0823896	0.190551	0.848877	0.999832	UP
Cbln2	326.098	-0.141212	0.137517	-1.02687	0.304482	0.999832	Down
Ctf1	40.9929	-0.0302413	0.332769	-0.0908778	0.92759	0.999832	Down
Rprd1b	667.851	-0.000232764	0.103963	-0.00223891	0.998214	0.999832	Down
Srpr	1341.54	0.0319737	0.0766263	0.417269	0.676482	0.999832	UP
Fbln5	102.75	-0.0533934	0.216515	-0.246604	0.805215	0.999832	Down
Cux2	1947.35	-0.110601	0.0861487	-1.28384	0.199199	0.999832	Down
Grin1os	209.614	0.274318	0.386618	0.709532	0.477994	0.999832	UP
Aamp	2982.98	-0.00994089	0.0665868	-0.149292	0.881323	0.999832	Down
Mroh1	1703.21	-0.0329935	0.078474	-0.420438	0.674165	0.999832	Down
Triobp	237.375	-0.208098	0.144175	-1.44338	0.148915	0.999832	Down
Tmem255a	760.81	-0.0557856	0.0957822	-0.582421	0.560283	0.999832	Down
Zfp119a	65.7874	-0.122456	0.262683	-0.466173	0.641092	0.999832	Down
Fam174b	748.722	-0.100114	0.0965038	-1.03741	0.299545	0.999832	Down
Rangap1	6131.64	-0.0352639	0.0665915	-0.529555	0.59642	0.999832	Down
Brinp3	594.05	-0.113125	0.110893	-1.02013	0.307669	0.999832	Down
Syvn1	1187.86	0.0410611	0.0831443	0.493854	0.621409	0.999832	UP
Aurkaip1	1110.78	0.0181782	0.0785458	0.231434	0.816977	0.999832	UP
Ndfip1	13025	0.101211	0.06299	1.60679	0.108101	0.999832	UP
Grk6	1744.84	-0.0129566	0.0700203	-0.185041	0.853197	0.999832	Down
Rassf5	595.466	0.0290098	0.0988563	0.293454	0.769175	0.999832	UP
Ppp1r14a	166.19	-0.202502	0.217877	-0.929434	0.352664	0.999832	Down
Myadm	1700.91	-0.0833914	0.0717055	-1.16297	0.244842	0.999832	Down
Olig1	2704.17	-0.133322	0.0901944	-1.47816	0.139365	0.999832	Down
Olig2	622.788	-0.220401	0.0975119	-2.26025	0.0238059	0.999832	Down
Nckap1	14037.6	0.0608749	0.0608674	1.00012	0.317251	0.999832	UP
Zfp518a	287.796	-0.0218844	0.141899	-0.154226	0.877432	0.999832	Down
Utp3	594.142	0.139206	0.0976278	1.42589	0.1539	0.999832	UP
Katnal2	124.143	0.0785528	0.196972	0.398802	0.690039	0.999832	UP
Rfx4	332.931	-0.0732932	0.138014	-0.531056	0.59538	0.999832	Down
2810006K23Rik	212.255	-0.0398214	0.166688	-0.238898	0.811185	0.999832	Down
Hspa12b	157.753	-0.130078	0.19625	-0.662817	0.507448	0.999832	Down
Ankle2	893.332	0.0278298	0.0842704	0.330244	0.741215	0.999832	UP
Dgke	2550.5	0.0322293	0.0660637	0.487852	0.625655	0.999832	UP
Fis1	2073.71	0.0695337	0.0893515	0.778204	0.436449	0.999832	UP
Nkain1	1059.51	0.0149127	0.0858458	0.173715	0.862089	0.999832	UP
Slc12a5	17070	-0.0530408	0.0649959	-0.816063	0.414464	0.999832	Down
Sfswap	1197.63	0.0329933	0.0959066	0.344015	0.730835	0.999832	UP
AW551984	191.388	-0.126989	0.161558	-0.786028	0.431851	0.999832	Down
Pheta1	268.202	-0.0837369	0.134581	-0.622205	0.533807	0.999832	Down
Dpy19l1	2140.88	-0.0243067	0.0739709	-0.328598	0.74246	0.999832	Down
Ctps	792.259	0.000996939	0.0881849	0.0113051	0.99098	0.999832	UP
Maco1	1479.28	-0.00538226	0.0796303	-0.0675906	0.946112	0.999832	Down
Exosc10	936.883	-0.0475554	0.0882865	-0.538648	0.590129	0.999832	Down
Zfp637	461.598	0.0319491	0.10658	0.299768	0.764354	0.999832	UP
Syt11	20633.3	-0.0372732	0.0526911	-0.70739	0.479324	0.999832	Down
Gsn	1083.56	-0.163486	0.0852694	-1.91729	0.055201	0.999832	Down
Rere	3853.24	-0.0420454	0.0623087	-0.674791	0.499808	0.999832	Down
Selenbp1	199.793	-0.168437	0.157854	-1.06704	0.285952	0.999832	Down
Ankzf1	402.075	0.133203	0.13925	0.956574	0.338782	0.999832	UP
Slc47a1	93.6523	-0.144583	0.724455	-0.199575	0.841813	0.999832	Down
Wdr77	1037.68	0.0509922	0.0788174	0.646966	0.517654	0.999832	UP
Galnt13	687.725	0.0377167	0.0918096	0.410815	0.681208	0.999832	UP
Tut4	669.173	0.0968117	0.0994477	0.973493	0.330308	0.999832	UP
Lurap1	236.295	-0.126688	0.143679	-0.881744	0.377915	0.999832	Down
Psmd8	1772.29	0.00265051	0.0772066	0.0343301	0.972614	0.999832	UP
Scamp1	5577.38	0.0524933	0.0601878	0.872157	0.383123	0.999832	UP
Uhrf1bp1l	2357	0.0622099	0.0696244	0.893507	0.371586	0.999832	UP
Fam161b	334.939	0.0957282	0.131509	0.72792	0.466663	0.999832	UP
Gask1b	79.6714	-0.0231881	0.238393	-0.0972685	0.922513	0.999832	Down
Tmem100	211.901	-0.144993	0.149224	-0.971646	0.331227	0.999832	Down
Ifi27	497.921	0.138021	0.110441	1.24972	0.2114	0.999832	UP
Cars	882.624	-0.108394	0.0994582	-1.08984	0.275783	0.999832	Down
Nelfcd	988.459	-0.0477033	0.0824969	-0.578244	0.5631	0.999832	Down
Rmnd5a	3102.03	0.0107786	0.0648966	0.166088	0.868087	0.999832	UP
Pcsk7	471.603	-0.0604196	0.12045	-0.501616	0.615937	0.999832	Down
Tgfb2	547.795	0.0955595	0.138481	0.690055	0.49016	0.999832	UP
Tsc22d1	9303.69	-0.00139702	0.061561	-0.0226932	0.981895	0.999832	Down
Zfp286	316.913	0.0170293	0.125258	0.135954	0.891858	0.999832	UP
Eci2	583.889	0.0216956	0.0968101	0.224104	0.822676	0.999832	UP
Uqcc2	901.954	-0.0070657	0.109148	-0.0647349	0.948385	0.999832	Down
Fn1	1574.69	-0.184375	0.096104	-1.91849	0.0550486	0.999832	Down
Kctd17	2818.19	-0.0747602	0.07074	-1.05683	0.290588	0.999832	Down
Whrn	1167.28	-0.162357	0.0990806	-1.63864	0.101288	0.999832	Down
Hrh1	380.486	-0.114658	0.127775	-0.897337	0.369539	0.999832	Down
Igsf9b	1904.56	-0.0295162	0.209847	-0.140656	0.888142	0.999832	Down
Uty	320.81	0.111301	0.126634	0.878917	0.379446	0.999832	UP
Marchf2	1245.8	0.0242163	0.0859125	0.281872	0.778042	0.999832	UP
Lmf1	302.754	0.0578365	0.130235	0.444092	0.656976	0.999832	UP
A230072C01Rik	175.03	0.215477	0.17514	1.23031	0.21858	0.999832	UP
Emp3	43.1724	-0.215719	0.326378	-0.660947	0.508646	0.999832	Down
Eif4ebp2	438.861	-0.0550595	0.111553	-0.493571	0.621609	0.999832	Down
Eif3a	4001.56	0.0146061	0.0619749	0.235677	0.813683	0.999832	UP
Rfxank	201.485	0.0211177	0.149884	0.140894	0.887954	0.999832	UP
Capn3	120.521	-0.114353	0.193828	-0.589971	0.55521	0.999832	Down
Ikzf1	90.404	-0.325	0.222365	-1.46156	0.143862	0.999832	Down
Hira	1440.29	0.0186727	0.074536	0.250519	0.802186	0.999832	UP
Uhmk1	8796.23	0.00722885	0.0557181	0.12974	0.896772	0.999832	UP
Gpn2	152.305	-0.127522	0.183336	-0.695564	0.486702	0.999832	Down
B4galt7	499.835	-0.0596324	0.103673	-0.575196	0.565158	0.999832	Down
Spin1	5378.08	0.0324282	0.0584956	0.55437	0.579326	0.999832	UP
Rnf144b	608.847	-0.0562042	0.098483	-0.5707	0.568203	0.999832	Down
Bag6	5535.5	-0.0447793	0.060547	-0.739579	0.459555	0.999832	Down
Lsm2	146.421	0.0749748	0.174002	0.430885	0.666552	0.999832	UP
Dhrs7b	377.297	0.0575198	0.117801	0.48828	0.625351	0.999832	UP
Ankmy2	940.581	0.0823708	0.0821049	1.00324	0.315746	0.999832	UP
Plekhh3	313.876	-0.0406549	0.138028	-0.29454	0.768345	0.999832	Down
Fdft1	1962.63	0.0689543	0.0729725	0.944936	0.344691	0.999832	UP
Stk32a	68.4673	-0.33054	0.254615	-1.2982	0.19422	0.999832	Down
Dgkd	2633.59	0.0160397	0.0621164	0.258221	0.796237	0.999832	UP
Zkscan17	250.445	-0.0275655	0.142848	-0.192971	0.846982	0.999832	Down
Ccdc85a	1664.04	0.0249574	0.0712824	0.350121	0.726248	0.999832	UP
Fyb	113.856	-0.383586	0.20867	-1.83824	0.066027	0.999832	Down
Cib1	238.938	-0.020928	0.142956	-0.146395	0.88361	0.999832	Down
Med24	2654.32	0.0237189	0.0764869	0.310104	0.756482	0.999832	UP
Mthfsl	93.2992	0.0224395	0.220917	0.101574	0.919095	0.999832	UP
Firre	1393.38	0.036582	0.112108	0.32631	0.74419	0.999832	UP
Igf1	203.865	-0.0679779	0.153909	-0.441675	0.658725	0.999832	Down
Pwwp2a	560.282	-0.0617858	0.0998868	-0.618558	0.536207	0.999832	Down
Nrf1	367.208	-0.077036	0.117438	-0.65597	0.511844	0.999832	Down
Etl4	2796.59	-0.0201946	0.077663	-0.260029	0.794841	0.999832	Down
Klf10	609.263	-0.0595448	0.11548	-0.515627	0.606115	0.999832	Down
Gmeb1	433.747	-0.0582843	0.109582	-0.531878	0.594811	0.999832	Down
Atp13a2	4515.46	-0.0418243	0.0645476	-0.64796	0.517011	0.999832	Down
Alkbh7	258.382	-0.0908789	0.142839	-0.636235	0.524623	0.999832	Down
Rbm4b	328.752	0.000563064	0.128977	0.00436561	0.996517	0.999832	UP
Mpp2	4566.34	-0.173233	0.0707516	-2.44847	0.0143466	0.999832	Down
Pex7	466.16	-0.0410649	0.108344	-0.379025	0.704669	0.999832	Down
Slc66a2	385.863	-0.0323421	0.115716	-0.279495	0.779865	0.999832	Down
Ank	5059.91	-0.0473705	0.0551503	-0.858935	0.390376	0.999832	Down
Meaf6	2446.2	-0.0234994	0.0663383	-0.354237	0.723162	0.999832	Down
Golm1	748.272	0.0662077	0.134	0.494086	0.621245	0.999832	UP
Zfp933	326.294	0.0391241	0.13526	0.289251	0.77239	0.999832	UP
Tspyl3	877.619	-0.00407847	0.0989073	-0.0412353	0.967108	0.999832	Down
Lad1	55.4209	-0.0473722	0.282104	-0.167924	0.866643	0.999832	Down
Ginm1	260.392	-0.0111725	0.133193	-0.0838821	0.93315	0.999832	Down
Gm5141	68.5198	0.0575175	0.257325	0.223521	0.82313	0.999832	UP
Ccdc149	1341.01	0.0645961	0.0785744	0.822101	0.41102	0.999832	UP
Sspn	250.584	0.0122933	0.152479	0.0806231	0.935742	0.999832	UP
Bcl2l1	2157.09	-0.0410816	0.0720214	-0.570409	0.5684	0.999832	Down
Clgn	233.741	0.0504262	0.141509	0.356346	0.721582	0.999832	UP
AI987944	158.295	0.0358751	0.167973	0.213576	0.830878	0.999832	UP
Cgnl1	299.278	-0.0115822	0.126923	-0.0912541	0.927291	0.999832	Down
Pde7a	604.805	-0.0323911	0.0973074	-0.332874	0.73923	0.999832	Down
Klhl12	927.471	0.0889264	0.0870462	1.0216	0.30697	0.999832	UP
Ogdh	5355.86	-0.0797261	0.0555991	-1.43395	0.151588	0.999832	Down
Ptp4a2	3017.43	0.00453955	0.0703616	0.0645174	0.948558	0.999832	UP
Sez6l	7412.61	-0.045364	0.0614451	-0.738284	0.460342	0.999832	Down
Zfp322a	727.276	0.0358889	0.0954588	0.375962	0.706945	0.999832	UP
Slc19a2	391.772	0.0568277	0.126179	0.450374	0.652441	0.999832	UP
Uros	513.139	0.137154	0.104304	1.31495	0.188528	0.999832	UP
Urod	669.281	0.0880304	0.100688	0.874287	0.381962	0.999832	UP
Akap1	1016.93	-0.0600627	0.0828498	-0.72496	0.468477	0.999832	Down
Ak4	1690.99	0.0508092	0.0752839	0.674901	0.499738	0.999832	UP
Sypl	805.045	0.0325892	0.0908879	0.358565	0.719921	0.999832	UP
Eny2	1158.94	0.159561	0.0796516	2.00324	0.0451512	0.999832	UP
Man1c1	1342.7	-0.0980055	0.0994444	-0.98553	0.324364	0.999832	Down
Gpatch3	139.087	-0.1773	0.179664	-0.98684	0.323721	0.999832	Down
Azi2	1583.17	-0.0200737	0.0733029	-0.273846	0.784203	0.999832	Down
Gtf2ird2	428.397	0.0264966	0.113027	0.234426	0.814654	0.999832	UP
Noc3l	312.227	-0.0834336	0.131617	-0.633912	0.526138	0.999832	Down
Rcn3	111.872	-0.0812248	0.214408	-0.378833	0.704812	0.999832	Down
Yif1a	245.766	-0.0777933	0.140406	-0.554059	0.579538	0.999832	Down
Trabd2b	153.363	-0.157972	0.202533	-0.77998	0.435403	0.999832	Down
Bloc1s5	314.908	-0.0912793	0.125682	-0.726275	0.46767	0.999832	Down
Myl6b	353.803	0.0599279	0.124441	0.481578	0.630105	0.999832	UP
R74862	182.785	0.136769	0.158631	0.862185	0.388586	0.999832	UP
Ddx28	307.839	0.0503807	0.134392	0.374878	0.707751	0.999832	UP
Zfp661	172.767	0.18651	0.163999	1.13727	0.255427	0.999832	UP
Scaf11	1516.38	0.0639161	0.0750074	0.852132	0.394141	0.999832	UP
Mon2	2211.41	-0.0268279	0.0691877	-0.387755	0.698197	0.999832	Down
Polr3e	748.494	-0.0608983	0.0947651	-0.642624	0.520468	0.999832	Down
Erlin1	463.05	0.0471344	0.11152	0.422656	0.672546	0.999832	UP
Zfand1	308.954	0.113765	0.123903	0.918177	0.358526	0.999832	UP
B9d1	256.965	-0.0590574	0.141699	-0.416781	0.676838	0.999832	Down
Smim8	191.272	-0.102243	0.156309	-0.65411	0.513041	0.999832	Down
Pax6	178.914	0.0935022	0.173385	0.539275	0.589697	0.999832	UP
Abcc9	181.725	0.138841	0.162354	0.855176	0.392454	0.999832	UP
Fstl4	312.73	-0.170216	0.132909	-1.2807	0.2003	0.999832	Down
Kank3	408.808	0.0468318	0.112991	0.414475	0.678526	0.999832	UP
Fgfr3	3268.76	-0.125282	0.0820782	-1.52637	0.126918	0.999832	Down
Gabra1	7957.13	0.0934722	0.0672021	1.39091	0.164252	0.999832	UP
Gk5	107.447	-0.00496416	0.202662	-0.0244947	0.980458	0.999832	Down
Rpp40	75.1678	0.338317	0.254608	1.32878	0.183922	0.999832	UP
Slc6a15	1668.16	0.0767611	0.0831521	0.923141	0.355934	0.999832	UP
Ranbp3l	180.338	0.0602592	0.163365	0.368863	0.71223	0.999832	UP
Nol11	515.393	-0.00786487	0.10208	-0.0770462	0.938587	0.999832	Down
Cep152	95.0673	0.199987	0.25571	0.782086	0.434164	0.999832	UP
F8	53.2429	0.0508334	0.281178	0.180787	0.856535	0.999832	UP
Fmnl1	2895.93	-0.0806884	0.0903777	-0.892791	0.371969	0.999832	Down
Car12	315.207	-0.0700773	0.144969	-0.483395	0.628815	0.999832	Down
Jakmip1	2278.09	0.035682	0.0687249	0.519201	0.60362	0.999832	UP
Nasp	329.054	-0.0121874	0.124404	-0.0979661	0.921959	0.999832	Down
Smad2	941.532	0.0441336	0.0817334	0.53997	0.589217	0.999832	UP
Ackr1	963.603	0.00523418	0.0831032	0.0629842	0.949779	0.999832	UP
Ddx4	68.2325	0.199528	0.261617	0.762673	0.445658	0.999832	UP
Asb1	1266.24	-0.0339874	0.0822857	-0.413042	0.679576	0.999832	Down
Sp8	49.7057	-0.103622	0.289761	-0.357614	0.720632	0.999832	Down
Rtn2	1876.61	-0.0647262	0.0724131	-0.893847	0.371404	0.999832	Down
Ccdc115	391.245	0.152459	0.116674	1.3067	0.191313	0.999832	UP
Fam216a	866.867	0.0286728	0.0861009	0.333014	0.739124	0.999832	UP
Tacr3	73.68	0.020634	0.266823	0.0773321	0.938359	0.999832	UP
Ngly1	479.619	0.0899663	0.10729	0.838531	0.401733	0.999832	UP
Cand2	111.419	-0.259008	0.19577	-1.32302	0.18583	0.999832	Down
Gpx8	68.2795	-0.0500893	0.261396	-0.191622	0.848038	0.999832	Down
Fastkd3	215.318	0.143519	0.152746	0.939594	0.347426	0.999832	UP
Mfsd3	118.102	-0.0614463	0.193733	-0.317169	0.751115	0.999832	Down
Aldh3b1	105.088	0.170781	0.204464	0.835264	0.403569	0.999832	UP
Pole3	269.697	0.0290665	0.132419	0.219505	0.826257	0.999832	UP
Slx4ip	191.213	0.144786	0.155754	0.929578	0.35259	0.999832	UP
Cyfip1	2138.28	0.0202002	0.0738452	0.273548	0.784432	0.999832	UP
D830031N03Rik	213.377	0.187269	0.148596	1.26025	0.207578	0.999832	UP
Egfl7	542.753	-0.0184612	0.117449	-0.157185	0.875099	0.999832	Down
Exosc1	271.629	0.017849	0.142161	0.125555	0.900085	0.999832	UP
Gabrb2	6125.01	0.0327257	0.0667796	0.490055	0.624095	0.999832	UP
Vps39	1741.19	0.039924	0.0682438	0.58502	0.558534	0.999832	UP
Ppcdc	192.095	-0.0225938	0.161215	-0.140147	0.888544	0.999832	Down
Ptprf	2767.9	-0.163983	0.090693	-1.80811	0.0705891	0.999832	Down
9430091E24Rik	104.949	0.0647171	0.203822	0.317517	0.750851	0.999832	UP
Acin1	2336.75	-0.168877	0.083779	-2.01575	0.0438266	0.999832	Down
Pik3cg	90.1887	-0.18938	0.212869	-0.889653	0.373652	0.999832	Down
Trim44	7822.46	-0.0504001	0.0547611	-0.920362	0.357383	0.999832	Down
Kcnv1	1745.11	-0.0378271	0.0934725	-0.404686	0.685708	0.999832	Down
Pank2	1065.91	-0.141104	0.0815815	-1.72961	0.0836996	0.999832	Down
Mvb12a	377.884	-0.0157507	0.121262	-0.12989	0.896654	0.999832	Down
1700086L19Rik	519.632	0.072422	0.123703	0.585449	0.558246	0.999832	UP
Rnf112	5610.89	0.144636	0.0781708	1.85026	0.0642765	0.999832	UP
Pex11g	55.3276	-0.19757	0.281387	-0.702128	0.4826	0.999832	Down
Nudt12	111.009	-0.14495	0.196946	-0.735985	0.46174	0.999832	Down
Midn	1622.16	-0.0623675	0.197961	-0.31505	0.752724	0.999832	Down
Stox2	3411.2	-0.111848	0.0654682	-1.70844	0.0875553	0.999832	Down
Mier3	467.076	0.0855843	0.115694	0.739748	0.459453	0.999832	UP
Fcho2	872.196	0.0179316	0.0936018	0.191574	0.848076	0.999832	UP
Morn4	1518.79	0.00621341	0.0748306	0.0830331	0.933825	0.999832	UP
4933412O06Rik	52.8561	0.125552	0.288665	0.43494	0.663606	0.999832	UP
Prnp	20241.9	0.0324701	0.0579422	0.560388	0.575215	0.999832	UP
Tspyl5	1126.88	-0.0897676	0.0853181	-1.05215	0.29273	0.999832	Down
Rtl1	60.5286	0.492336	0.318532	1.54564	0.122191	0.999832	UP
Ppp4r3a	750.419	-0.0523628	0.0944309	-0.554509	0.57923	0.999832	Down
Usp19	3149.56	-0.022251	0.0844076	-0.263614	0.792077	0.999832	Down
Calb2	419.033	-0.00819137	0.124927	-0.0655691	0.947721	0.999832	Down
Anxa2	206.24	-0.0607753	0.174405	-0.348473	0.727485	0.999832	Down
Rabl3	160.781	-0.0420909	0.169916	-0.247716	0.804355	0.999832	Down
Rbck1	1955.29	-0.0337124	0.0671911	-0.501739	0.615851	0.999832	Down
Map2k4	4496.92	0.0636172	0.0643855	0.988067	0.32312	0.999832	UP
Mmadhc	640.376	0.0972777	0.106358	0.914625	0.360389	0.999832	UP
Gpr137b-ps	365.852	0.179931	0.123297	1.45933	0.144474	0.999832	UP
Tle4	1403.1	-0.0451739	0.0928958	-0.486285	0.626765	0.999832	Down
Ralgapb	3175.88	-0.0419872	0.0622131	-0.674894	0.499743	0.999832	Down
Pcdhb17	369.644	-0.0933707	0.123004	-0.759087	0.447801	0.999832	Down
Pcdhb16	195.682	-0.0551169	0.16336	-0.337396	0.735818	0.999832	Down
Slc25a14	993.412	-0.0127954	0.0863639	-0.148157	0.882219	0.999832	Down
Ctnnbip1	930.208	-0.0507193	0.0865623	-0.585928	0.557924	0.999832	Down
Zgpat	1148.42	-0.00118099	0.104337	-0.011319	0.990969	0.999832	Down
Slc35c2	1014.22	-0.0603562	0.0794307	-0.75986	0.447338	0.999832	Down
Psma6	1460.06	0.0484947	0.0910723	0.532486	0.59439	0.999832	UP
Ppwd1	116.412	0.0469238	0.195153	0.240447	0.809984	0.999832	UP
Lrig3	56.032	0.0607114	0.284377	0.213489	0.830946	0.999832	UP
Ikbkg	984.761	-0.0144692	0.0845362	-0.17116	0.864098	0.999832	Down
Sidt1	1475.25	-0.0150765	0.0811611	-0.185761	0.852633	0.999832	Down
Trappc12	1596.25	0.0623089	0.0728014	0.855874	0.392067	0.999832	UP
Jmy	1455.03	0.0155015	0.0732597	0.211597	0.832421	0.999832	UP
Taf4b	133.849	-0.157693	0.178912	-0.881397	0.378103	0.999832	Down
Slco2b1	435.236	-0.281795	0.124559	-2.26235	0.0236755	0.999832	Down
Trim46	2121.31	0.0336871	0.0922585	0.365139	0.715008	0.999832	UP
Mta3	1214.55	0.0140694	0.0769362	0.182871	0.854899	0.999832	UP
Gpm6b	18777	-0.00214865	0.0689044	-0.031183	0.975124	0.999832	Down
Zfp82	96.5405	0.0800224	0.229913	0.348055	0.727799	0.999832	UP
Mfsd6	2446.31	0.0574726	0.0661067	0.869391	0.384633	0.999832	UP
Septin5	14237.1	-0.112359	0.0640597	-1.75397	0.0794361	0.999832	Down
Mmp16	620.685	0.10821	0.101445	1.06669	0.286112	0.999832	UP
Med8	359.47	0.0588403	0.115302	0.510314	0.609832	0.999832	UP
Txnrd3	96.739	-0.0260565	0.229374	-0.113598	0.909556	0.999832	Down
Anxa7	2216.54	0.0938178	0.0690475	1.35874	0.174228	0.999832	UP
Naga	383.547	-0.0524441	0.113618	-0.461581	0.644382	0.999832	Down
Icosl	160.032	-0.10417	0.169184	-0.615724	0.538077	0.999832	Down
Chia1	40.5732	0.0188697	0.317038	0.0595188	0.952539	0.999832	UP
Fbxo17	44.9571	0.200857	0.310266	0.647369	0.517393	0.999832	UP
Fbxo16	192.78	0.0329307	0.171255	0.192291	0.847515	0.999832	UP
Plppr3	1529.99	-0.144527	0.0845972	-1.70842	0.0875586	0.999832	Down
Slc27a4	2183.93	-0.0935413	0.068371	-1.36814	0.171267	0.999832	Down
Uba52	4582.4	-0.0198581	0.0697892	-0.284544	0.775993	0.999832	Down
Jag1	148.677	0.0683006	0.177048	0.385775	0.699663	0.999832	UP
Mthfr	624.144	0.136547	0.105745	1.29129	0.196604	0.999832	UP
Zbtb10	239.157	0.0690422	0.15404	0.448209	0.654002	0.999832	UP
Thsd4	688.353	0.0110501	0.0984754	0.112212	0.910655	0.999832	UP
Hcrtr1	48.3444	0.347039	0.31355	1.10681	0.268377	0.999832	UP
Mpdz	1838.84	-0.0461389	0.0706462	-0.653097	0.513693	0.999832	Down
Nebl	2067.36	6.76772e-05	0.076986	0.000879084	0.999299	0.999832	UP
Serbp1	4858.37	-0.0388121	0.0618939	-0.627074	0.53061	0.999832	Down
Arhgef1	965.517	0.135854	0.206346	0.658376	0.510296	0.999832	UP
Snx27	3234.19	-0.00526196	0.0623367	-0.0844118	0.932729	0.999832	Down
Slc4a7	765.136	0.221324	0.0938465	2.35836	0.0183557	0.999832	UP
Ints2	519.712	0.114492	0.119981	0.954247	0.339958	0.999832	UP
Tmem74b	95.0743	-0.154645	0.233222	-0.66308	0.507279	0.999832	Down
B230354K17Rik	374.345	0.109945	0.118322	0.9292	0.352785	0.999832	UP
Slc22a15	217.525	0.00753909	0.153603	0.0490815	0.960854	0.999832	UP
Zscan21	304.227	0.105935	0.140992	0.751354	0.45244	0.999832	UP
Mrpl41	914.686	0.137521	0.0850066	1.61777	0.105712	0.999832	UP
Mcm5	100.541	-0.0965613	0.215061	-0.448996	0.653435	0.999832	Down
Mrgpre	299.386	0.100192	0.135168	0.741241	0.458547	0.999832	UP
Fbxo46	249.693	-0.140297	0.141101	-0.9943	0.320077	0.999832	Down
Ppm1k	1652.6	0.0397178	0.0757653	0.524221	0.600125	0.999832	UP
Rfx5	544.473	0.0574481	0.114158	0.503234	0.6148	0.999832	UP
Yipf2	314.574	-0.0140143	0.129917	-0.107871	0.914098	0.999832	Down
Crk	3544.2	-0.0225971	0.0585409	-0.386006	0.699492	0.999832	Down
Bmpr1b	573.202	0.00351431	0.108094	0.0325116	0.974064	0.999832	UP
Clk2	108.704	0.122705	0.206752	0.59349	0.552854	0.999832	UP
Aurka	38.9036	-0.167764	0.37486	-0.447536	0.654488	0.999832	Down
Cfap54	171.437	0.2455	0.161983	1.51559	0.129623	0.999832	UP
Lmnb2	534.671	0.0262466	0.108912	0.240989	0.809563	0.999832	UP
Tmem268	290.198	0.175811	0.133359	1.31832	0.187396	0.999832	UP
Anapc10	153.284	0.101032	0.185467	0.544743	0.58593	0.999832	UP
Arhgef9	8388.67	0.0459621	0.0580558	0.791689	0.428542	0.999832	UP
Pcbp2	3321.13	-0.019001	0.0630121	-0.301544	0.762999	0.999832	Down
Thsd1	62.4926	0.131674	0.275175	0.47851	0.632287	0.999832	UP
Vti1a	1341.35	-0.0989675	0.0783143	-1.26372	0.20633	0.999832	Down
Zfp28	225.596	0.0145865	0.149753	0.097404	0.922406	0.999832	UP
Mzt1	1738.35	0.00280057	0.0710931	0.039393	0.968577	0.999832	UP
8030462N17Rik	796.757	-0.043573	0.0863118	-0.504832	0.613677	0.999832	Down
Chm	1262.13	0.0793731	0.0827877	0.958755	0.337682	0.999832	UP
Ctsa	1879.16	-0.00647894	0.0701519	-0.092356	0.926415	0.999832	Down
Gm15446	151.228	0.1506	0.188312	0.799734	0.423865	0.999832	UP
Nipa2	578.096	-0.013783	0.101888	-0.135276	0.892393	0.999832	Down
Mrps14	665.035	0.114262	0.105919	1.07877	0.28069	0.999832	UP
Snrnp40	413.232	0.0815401	0.116876	0.697666	0.485386	0.999832	UP
Fam174a	1359.16	-0.0466865	0.0779258	-0.599116	0.549096	0.999832	Down
Vav3	117.653	-0.113039	0.206077	-0.548529	0.583329	0.999832	Down
Hypk	615.961	-0.0756867	0.105433	-0.717868	0.472839	0.999832	Down
Ctnnd2	6968.75	-0.133784	0.0553687	-2.41624	0.0156818	0.999832	Down
Cdh23	45.4682	-0.136943	0.318937	-0.429372	0.667652	0.999832	Down
Lactb	327.423	-0.125307	0.125308	-0.999991	0.317315	0.999832	Down
Sdhaf2	750.54	0.129654	0.0908596	1.42697	0.153588	0.999832	UP
Smug1	296.515	-0.0499106	0.130327	-0.382963	0.701747	0.999832	Down
Smarca1	894.684	-0.0352159	0.0942025	-0.373832	0.70853	0.999832	Down
Sdsl	64.9964	-0.355471	0.259519	-1.36973	0.170772	0.999832	Down
Cttnbp2	2881.3	0.130413	0.0798258	1.63372	0.102317	0.999832	UP
N4bp2l1	543.457	-0.00465062	0.114693	-0.0405483	0.967656	0.999832	Down
Zfp60	694.263	0.00527168	0.0941548	0.0559895	0.95535	0.999832	UP
Rnf145	2286.68	-0.0600629	0.0681528	-0.881297	0.378157	0.999832	Down
[truncated: 23,240 more rows]

## Sheet: Counts_Wdr45_c52C-T
Gene Name	Wildtype 1: Counts	Wildtype 2: Counts	Wildtype 3: Counts	Wildtype 4: Counts	Hemizygous 1: Counts	Hemizygous 2: Counts	Hemizygous 3: Counts	Hemizygous 4: Counts	Average Wildtype	Average Hemizygous
Zc3h14	1284.85	1304.03	1226.18	1416.95	1422.39	1364.56	1387.36	1445.12	1308	1404.86
Troap	0.899758	4.98197	6.20177	0	3.32645	3.2934	3.70458	4.95328	3.02087	3.81943
Clca2	0	0	0	0	0	0	0.926144	0	0	0.231536
1810013L24Rik	1146.29	1157.06	1176.56	1260.55	1117.69	1289.91	1221.58	1129.35	1185.12	1189.63
Srsf7	1910.19	1752.41	2202.51	2223.6	1922.69	2185.72	1855.99	2228.98	2022.18	2048.34
Fignl2	41.3889	36.1193	56.7019	41.1561	48.5661	52.6944	43.5288	30.958	43.8415	43.9368
Sema6a	670.32	589.118	618.405	656.146	567.492	559.878	609.403	636.497	633.497	593.317
Anapc15	186.25	215.47	147.07	175.207	192.269	196.506	190.786	178.318	180.999	189.47
Misp3	8.09782	3.73648	8.85967	1.17589	7.98347	6.5868	9.26144	1.23832	5.46746	6.26751
Nmb	52.186	53.5562	35.4387	68.2015	56.5496	69.1614	58.3471	52.0095	52.3456	59.0169
Tcerg1	1504.39	1468.44	1267.82	1677.99	1556.78	1621.45	1580	1623.44	1479.66	1595.42
Zfp712	122.367	117.076	103.658	148.162	136.384	125.149	122.251	188.225	122.816	143.002
Fam129c	37.7898	46.0833	50.5001	41.1561	32.5992	38.423	29.6366	32.1963	43.8823	33.2138
Atp5g3	4108.29	4330.58	3728.15	3649.96	4277.81	3767.65	4040.77	3837.56	3954.24	3980.95
Pifo	10.7971	7.47296	5.3158	12.9348	10.6446	13.1736	9.26144	12.3832	9.13016	11.3657
Olfr1045	0	0	0	0	0	0	0	0	0	0
Olfr1049	0	0	0	0	0	0	0	0	0	0
Vsx1	2.69927	12.4549	9.74563	10.583	7.31818	3.2934	5.55687	1.23832	8.87071	4.35169
Fyco1	1034.72	889.282	1212	1077.11	812.984	1141.71	901.138	1021.61	1053.28	969.362
Tlr3	295.121	239.135	236.553	230.474	226.864	221.756	237.093	319.487	250.321	251.3
Olfr1444	0	0	0	0	0	0	0	0	0	0
Olfr150	0	0	0	0	0	0	0	0	0	0
Ifi44	4.49879	13.7004	7.08773	5.87944	3.32645	9.8802	7.40915	11.1449	7.7916	7.94017
Trafd1	1298.35	1427.34	1335.15	1432.23	1326.59	1452.39	1279.93	1305.19	1373.27	1341.02
Erfl	1.79952	4.98197	0.885967	4.70355	0.665289	1.0978	2.77843	0	3.09275	1.13538
Krt80	39.5893	28.6463	50.5001	29.3972	23.2851	20.8582	25.932	18.5748	37.0332	22.1625
Armc8	1674.45	1744.94	1421.98	1820.27	1780.31	1724.64	1744.86	1914.44	1665.41	1791.06
Ppil4	891.66	845.69	867.361	888.971	898.141	846.404	796.484	947.315	873.421	872.086
C530005A16Rik	98.0736	69.7476	86.8247	88.1916	69.1901	77.9438	78.7223	95.3507	85.7094	80.3017
Katnbl1	236.636	239.135	240.983	328.073	219.545	255.787	282.474	257.571	261.207	253.844
Gm21693	0	0	0	0	0	0	0	0	0	0
Spag9	8726.75	8038.41	7841.69	8448.76	8093.91	8278.51	8565.91	9104.13	8263.9	8510.61
Gm5860	0.899758	0	1.77193	1.17589	3.99174	0	0.926144	0	0.961895	1.22947
Taz	763.894	716.159	713.203	840.76	826.955	1009.98	790.001	781.38	758.504	852.078
Gfpt1	1930.88	1886.92	1825.98	2080.15	1904.06	1939.81	1831.91	1908.25	1930.98	1896.01
Abcc5	3108.66	2857.16	3954.95	3352.46	3100.25	3940	3205.39	2985.59	3318.31	3307.81
Kcnmb4	333.81	357.457	340.211	257.52	355.93	343.611	348.23	247.664	322.249	323.859
Gm4013	4.49879	3.73648	5.3158	11.7589	1.33058	8.7824	3.70458	4.95328	6.32749	4.69271
Hpcal1	1741.03	2487.25	2064.3	2303.56	2273.96	1916.76	2219.97	1820.33	2149.04	2057.75
Tbc1d31	101.673	102.13	135.553	135.227	106.446	109.78	111.137	138.692	118.646	116.514
Tmem176b	605.537	530.58	620.177	431.551	522.917	497.303	424.174	500.282	546.961	486.169
Mir5110	0	0	0	0	0	0	0	0	0	0
Mir5108	0	0	0	1.17589	0	1.0978	0	0	0.293972	0.27445
Cyp3a13	8.99758	6.22747	5.3158	7.05533	5.32231	14.2714	7.40915	9.90657	6.89904	9.22736
Akap7	698.212	592.855	568.791	659.673	564.165	659.778	604.772	744.231	629.883	643.236
Ablim1	2484.23	2578.17	2917.49	2565.79	2500.16	2656.68	2625.62	2646.29	2636.42	2607.19
Lcn5	0	0	0	0	0	0	0	0	0	0
Ulk1	2297.08	2411.27	2353.13	2318.85	2259.99	2453.58	2399.64	2082.86	2345.08	2299.02
Cyp4b1	8.09782	8.71845	7.08773	16.4624	12.6405	4.3912	12.966	4.95328	10.0916	8.73775
Golga3	1448.61	1453.49	1454.76	1523.95	1520.85	1482.03	1504.98	1583.81	1470.2	1522.92
Mir1193	1.79952	1.24549	0	0	0.665289	0	0.926144	2.47664	0.761252	1.01702
Wdyhv1	234.837	235.398	237.439	208.132	226.864	244.809	238.019	286.052	228.952	248.936
Traf1	16.1956	14.9459	15.0614	12.9348	20.624	12.0758	9.26144	17.3365	14.7844	14.8244
Atoh1	0	0	0	0	0.665289	0	0	0	0	0.166322
Rxra	1005.03	905.474	1016.2	934.831	888.827	823.35	871.502	823.483	965.384	851.79
Dapk3	1078.81	1183.22	1145.55	946.59	1088.41	1080.23	1000.24	920.072	1088.54	1022.24
Mir7002	0	0	0	0	0	0	0	0	0	0
Mir6998	1.79952	0	3.54387	3.52766	0.665289	1.0978	1.85229	3.71496	2.21776	1.83258
Ap3m2	3311.11	3620.65	3332.12	3512.38	3681.71	3299.99	3674.94	3473.49	3444.06	3532.53
Sirt2	2157.62	2250.61	2082.02	1892	2076.37	2144	1999.55	2190.59	2095.56	2102.63
Inhbc	0.899758	0	2.6579	0	0.665289	2.1956	2.77843	7.42992	0.889414	3.26731
Slit3	1445.91	1615.4	1644.35	1587.45	1300.64	1350.29	1457.75	1438.93	1573.28	1386.9
Cts3	0	0	0	0	0	0	0	0	0	0
Olfr74	0	0	0	0	0	0	0	0	0	0
Dcakd	726.105	883.055	862.931	698.478	719.178	698.201	764.069	728.133	792.642	727.395
Vps35l	1058.12	1082.33	1034.81	1058.3	1084.42	1051.69	1022.46	1043.9	1058.39	1050.62
Cyhr1	3797.88	3954.44	4267.7	3252.51	3606.53	3923.54	3667.53	3259.26	3818.13	3614.22
Taf10	831.376	844.444	867.361	707.885	816.31	786.025	806.672	729.371	812.767	784.594
Hagh	1284.85	1302.79	1150.87	1139.44	1387.13	1231.73	1323.46	1311.38	1219.49	1313.43
Ogfod3	78.2789	90.921	90.3686	85.8398	79.1694	95.5086	86.1314	82.9675	86.3521	85.9442
Syn1	15325.6	16472.9	14706.2	14835	15531.8	15223.2	16452	13240.1	15334.9	15111.8
Glyatl3	0	2.49099	0	0	1.99587	1.0978	0.926144	0	0.622747	1.00495
Slx	0	0	0	0	0	0	0	0	0	0
Ccl27a	2007.36	1687.64	2194.54	1955.5	1898.07	2115.46	1804.13	1934.26	1961.26	1937.98
Sqor	107.071	66.0111	82.3949	82.3122	79.8347	88.9218	81.5007	101.542	84.4473	87.9499
Fundc2	921.352	851.917	697.256	853.695	876.186	799.198	947.446	1020.38	831.055	910.801
Rab5if	955.543	1058.67	977.221	951.294	957.351	876.044	1034.5	777.665	985.682	911.391
H1f5	0	1.24549	3.54387	0	0	2.1956	0.926144	0	1.19734	0.780436
Ankrd2	3.59903	6.22747	2.6579	3.52766	5.32231	3.2934	0.926144	0	4.00302	2.38546
Pop4	403.991	465.814	401.343	391.571	430.442	396.306	411.208	486.66	415.68	431.154
Carnmt1	198.846	180.597	195.799	156.393	157.674	173.452	177.82	178.318	182.909	171.816
Iqcm	0	0	3.54387	2.35178	0.665289	2.1956	1.85229	4.95328	1.47391	2.41661
Clcc1	403.091	449.623	400.457	416.264	405.827	468.76	464.924	445.795	417.359	446.327
Magea2	0	0	0	0	0	0	0	0	0	0
Ilf3	2043.35	2030.15	1971.28	2096.61	1966.6	2114.36	2060.67	1923.11	2035.35	2016.19
Tpd52l2	970.839	941.593	929.379	907.786	932.07	831.034	875.206	1094.68	937.399	933.247
Arhgap25	148.46	134.513	104.544	171.68	168.983	126.247	165.78	141.169	139.799	150.545
Banf1	652.324	687.512	721.177	658.497	636.017	536.824	653.858	569.628	679.878	599.081
Tbc1d23	674.818	714.913	729.15	803.132	767.079	769.558	712.205	901.497	730.503	787.585
4930473A02Rik	30.5918	26.1554	53.158	29.3972	45.905	58.1834	24.0797	33.4347	34.8256	40.4007
Pard3	373.399	323.828	334.895	325.721	336.636	322.753	292.662	340.538	339.461	323.147
Rorc	30.5918	43.5923	59.3598	42.332	43.9091	58.1834	39.8242	55.7244	43.9689	49.4103
Krtap4-6	0	0	0	0	0	0	0	0	0	0
1700017L05Rik	0	0	0	0	0	0	0	0	0	0
1700123J17Rik	1.79952	0	0	0	0	0	0	0	0.449879	0
Evi5l	2641.69	2647.92	2504.63	2566.96	2637.87	2816.95	2730.27	2329.28	2590.3	2628.6
Pex5l	6440.47	6503.97	6030.77	6225.15	6210.48	6326.62	6377.43	6929.64	6300.09	6461.04
Mtmr1	1104.9	1006.36	992.283	1033.61	1055.15	1101.09	1063.21	1282.9	1034.29	1125.59
Mtor	3015.99	3184.73	2885.59	3124.33	3028.4	3222.04	3162.78	2876.62	3052.66	3072.46
Zfp758	185.35	151.95	149.728	182.263	178.963	150.399	196.343	211.753	167.323	184.364
Plekhh2	185.35	138.25	194.027	199.901	177.632	191.017	191.712	230.328	179.382	197.672
Adgrl3	3389.39	3235.79	3404.77	3494.74	3216.01	3135.32	3473.97	3338.51	3381.17	3290.95
Golga5	565.948	530.58	567.905	544.436	576.141	562.073	613.107	684.791	552.217	609.028
Plekhb1	5046.74	4112.62	4132.15	3259.56	3733.6	4159.56	3749.96	4373.75	4137.77	4004.22
Nufip1	282.524	306.391	261.36	256.344	282.748	277.743	284.326	323.202	276.655	292.005
Gm9866	633.429	642.675	570.562	733.754	681.256	597.203	683.494	729.371	645.105	672.831
Smap1	1306.45	1330.19	1168.59	1285.25	1325.26	1255.88	1341.06	1362.15	1272.62	1321.09
Tepp	3.59903	0	1.77193	1.17589	1.33058	1.0978	0.926144	0	1.63671	0.838631
Acox2	0	0	3.54387	7.05533	2.66116	3.2934	0	4.95328	2.6498	2.72696
Hars2	499.366	445.887	543.983	559.723	550.194	660.875	545.499	547.338	512.24	575.977
Gpa33	0	0	0	0	0	0	0	0	0	0
Sdhb	2475.23	2624.25	2167.07	2248.3	2653.84	2298.79	2411.68	2380.05	2378.72	2436.09
Gmpr	864.667	970.239	697.256	737.282	969.327	901.294	956.707	980.75	817.361	952.019
Krt90	0	0	0	1.17589	0.665289	0	0	0	0.293972	0.166322
Me1	1362.23	1380.01	1250.1	1217.04	1281.35	1170.25	1331.8	1498.37	1302.35	1320.44
Klk11	8.99758	1.24549	5.3158	2.35178	1.33058	3.2934	1.85229	3.71496	4.47766	2.54781
Magt1	358.104	332.547	471.334	309.259	287.405	308.482	300.071	333.108	367.811	307.266
Mcam	294.221	180.597	228.579	206.956	232.851	251.396	181.524	263.762	227.588	232.383
Pbld1	1.79952	2.49099	0.885967	3.52766	0.665289	6.5868	2.77843	0	2.17603	2.50763
Tab2	1405.42	1306.52	1383.88	1355.8	1303.97	1300.89	1289.19	1455.03	1362.91	1337.27
Mettl27	211.443	184.333	143.527	199.901	232.851	194.311	223.201	214.229	184.801	216.148
Trmt1	1292.05	1292.82	1248.33	1251.15	1315.94	1496.3	1213.25	1276.71	1271.09	1325.55
Vps37c	514.661	494.461	453.615	469.179	423.124	510.477	454.737	428.459	482.979	454.199
Sec23a	2797.35	2953.06	2602.08	2975	3035.72	2820.25	3093.32	3116.85	2831.87	3016.53
Rara	262.729	286.463	273.764	289.268	286.074	292.015	262.099	278.622	278.056	279.703
Med1	939.347	970.239	1072.02	1067.71	926.748	997.9	918.735	993.133	1012.33	959.129
Ap5b1	140.362	149.459	133.781	134.051	119.087	118.562	126.882	160.982	139.413	131.378
Bag5	946.545	992.658	896.598	921.896	1039.18	956.183	997.457	977.035	939.424	992.464
Pdcd2l	316.715	308.882	285.281	325.721	309.36	300.797	310.258	307.104	309.15	306.88
Ctcf	1509.79	1446.02	1426.41	1546.29	1423.72	1443.61	1518.88	1604.86	1482.13	1497.77
Mnd1	5.39855	18.6824	12.4035	9.40711	13.9711	9.8802	15.7445	22.2898	11.4729	15.4714
Tktl1	2.69927	0	2.6579	1.17589	1.99587	0	3.70458	4.95328	1.63327	2.66343
Lix1	1110.3	1016.32	1118.09	1015.97	1120.35	1030.83	1040.06	1150.4	1065.17	1085.41
Ctnnbl1	567.747	645.166	648.527	520.918	590.112	559.878	549.204	549.814	595.59	562.252
Snph	9188.33	9052.25	10365.8	7919.61	8338.74	9063.43	8270.47	7922.78	9131.5	8398.85
Raet1e	0	0	0	0	0	0	0	0	0	0
Ppm1m	654.124	681.285	616.633	689.07	708.533	716.863	708.5	586.964	660.278	680.215
Prkar1a	17635.3	18202.9	17368.5	18119.3	19020	16981.9	18810.9	19433	17831.5	18561.4
Slc27a3	92.675	93.412	93.9125	96.4228	95.8017	96.6064	99.0974	112.687	94.1056	101.048
Impdh2	809.782	768.469	898.37	820.77	862.215	813.47	858.536	830.913	824.348	841.283
Tiprl	1050.92	1048.71	972.791	1082.99	1133.65	1029.74	1104.89	1123.16	1038.85	1097.86
Uaca	192.548	150.705	209.974	196.373	177.632	155.888	149.109	185.748	187.4	167.094
Smim31	0.899758	0	1.77193	0	0	1.0978	0	0	0.667923	0.27445
Calca	40.4891	44.8378	30.1229	55.2667	43.9091	40.6186	50.9379	52.0095	42.6791	46.8688
Mir6402	0	0	0	0	0	1.0978	0	0	0	0.27445
Phf3	1744.63	1731.24	1744.47	2042.52	1665.22	1656.58	1718	1798.04	1815.71	1709.46
F930015N05Rik	20.6944	12.4549	14.1755	14.1107	13.9711	13.1736	12.0399	12.3832	15.3589	12.8919
9330020H09Rik	36.8901	26.1554	26.579	23.5178	42.5785	34.0318	23.1536	44.5795	28.2855	36.0859
Gm13884	1.79952	0	0	0	0	0	0	0	0.449879	0
Gm7443	0	0	0.885967	3.52766	1.99587	2.1956	0	3.71496	1.10341	1.97661
Ube2q2	1534.09	1599.21	1435.27	1474.56	1544.8	1514.96	1542.03	1822.81	1510.78	1606.15
Rfx3	1489.1	1612.91	1994.31	1888.48	1419.73	1564.36	1782.83	1707.64	1746.2	1618.64
Bri3	1165.19	1247.98	1007.34	994.801	1117.02	1082.43	1242.89	1022.85	1103.83	1116.3
Fbxo27	270.827	252.835	285.281	226.946	244.826	285.428	286.179	252.617	258.972	267.263
Eps15l1	1030.22	1104.75	1017.09	1088.87	1058.48	1263.57	1121.56	1094.68	1060.23	1134.57
Tmprss15	0	0	1.77193	0	1.99587	0	0.926144	0	0.442983	0.730503
Max	1140.89	1135.89	1105.69	1067.71	1103.72	1084.63	1082.66	1130.59	1112.54	1100.4
Ttc8	335.61	305.146	382.738	351.591	358.591	374.35	347.304	397.501	343.771	369.436
Vti1b	2827.94	3076.37	2956.47	2633.99	2955.88	2598.49	2860.86	2787.46	2873.69	2800.67
Cpsf3	857.469	805.834	764.589	827.825	834.938	823.35	808.524	887.876	813.929	838.672
Nlgn1	2198.11	2353.98	1999.63	2425.86	2411.67	2040.81	2605.24	2538.56	2244.39	2399.07
Casq2	32.3913	12.4549	28.3509	16.4624	29.2727	15.3692	11.1137	13.6215	22.4149	17.3443
Pidd1	38.6896	23.6644	31.8948	30.5731	39.9174	40.6186	32.415	24.7664	31.2055	34.4294
Asb4	3.59903	6.22747	7.9737	8.23122	3.99174	5.489	5.55687	0	6.50785	3.7594
Orc4	843.973	712.422	775.221	779.614	820.302	938.619	824.268	949.792	777.807	883.245
Mapkbp1	1357.73	1399.93	1522.98	1551	1386.46	1591.81	1374.4	1295.28	1457.91	1411.99
Mospd1	234.837	209.243	199.342	218.715	226.198	208.582	212.087	282.337	215.534	232.301
Banf2	0	0	0	0	0	0	0	0	0	0
Dclk1	19469	19937.9	18651.4	20433.4	20500.2	19246.6	19871.4	20197	19622.9	19953.8
Gpcpd1	2362.76	2070.01	1619.55	2217.73	2293.92	2343.8	2237.56	2526.17	2067.51	2350.36
Sinhcaf	14.3961	12.4549	11.5176	8.23122	4.65703	10.978	17.5967	17.3365	11.65	12.6421
Acbd5	1657.35	1478.4	1545.13	1507.49	1556.11	1523.75	1586.49	1858.72	1547.09	1631.27
Mir7073	0	0	0	0	0	0	0	0	0	0
Myo7a	500.265	485.742	525.378	557.371	501.628	496.205	502.896	496.567	517.189	499.324
4930548K13Rik	0	0	0	1.17589	0	0	0	0	0.293972	0
Luc7l2	3762.79	3220.85	3726.38	4049.76	3671.73	4409.86	3718.47	3821.46	3689.94	3905.38
Dnah8	7.19806	8.71845	10.6316	8.23122	9.31405	15.3692	9.26144	9.90657	8.69483	10.9628
Evc	172.753	133.268	192.255	182.263	187.612	203.093	213.939	237.758	170.135	210.6
Shroom2	2006.46	1935.5	1761.3	1919.05	1848.17	1899.19	1967.13	1856.24	1905.58	1892.69
1500009C09Rik	1622.26	1832.12	1739.15	1613.32	1779.65	1604.98	1658.72	1752.22	1701.71	1698.9
Kmt2e	2414.95	2136.02	2201.63	2629.29	2134.25	2420.65	2255.16	2433.3	2345.47	2310.84
Setd5	2743.36	2667.85	2778.39	2906.8	2825.48	2760.97	2781.21	2911.29	2774.1	2819.74
Pcyox1	2834.24	2921.93	2276.93	2802.14	2847.44	2517.25	2935.88	3103.23	2708.81	2850.95
Arpp21	6939.83	7847.85	6921.17	7785.56	7830.46	7854.76	7599.94	7524.04	7373.6	7702.3
Iyd	18.8949	4.98197	7.08773	11.7589	4.65703	9.8802	8.3353	12.3832	10.6809	8.81393
Mir7077	0	0	0	0	0	0	0	0	0	0
Smim4	103.472	110.849	109.86	105.83	101.789	117.465	119.473	118.879	107.503	114.401
Smc6	837.674	782.17	759.273	899.554	864.876	834.328	909.474	1005.52	819.668	903.548
Nsmf	14811.8	14121.4	14629.1	11473.1	12469.5	13843.3	12793.8	12653.2	13758.9	12939.9
Hmbs	268.128	267.781	303.001	236.354	312.686	268.961	253.764	317.01	268.816	288.105
Slc35b1	774.691	824.517	795.598	759.624	821.632	750.895	799.262	716.988	788.607	772.194
Mir7081	0	0	0	0	0.665289	0	0.926144	0	0	0.397858
Synj2	2754.16	2756.28	3284.28	3080.83	2918.62	2780.73	2776.58	2538.56	2968.89	2753.62
Suds3	2328.57	2330.32	2385.02	2137.76	2295.25	2271.35	2310.73	2131.15	2295.42	2252.12
Ptk2b	10642.3	12479.8	11176.5	10019.7	10275.4	11140.5	12151	11814.8	11079.6	11345.4
Gfm2	545.253	464.569	664.475	576.185	540.215	671.853	513.084	506.473	562.621	557.906
Rlim	1587.17	1497.08	1466.27	1630.96	1583.39	1460.07	1625.38	1587.53	1545.37	1564.09
Ddt	413.889	479.515	406.659	364.525	432.438	405.088	385.276	392.548	416.147	403.837
Epha3	222.24	214.225	196.685	264.575	256.136	218.462	219.496	281.099	224.431	243.798
Gatad2a	594.74	609.046	582.08	524.446	610.736	653.191	616.812	593.156	577.578	618.474
Shc1	239.336	219.207	294.141	268.103	252.81	244.809	235.241	215.468	255.196	237.082
Anks1b	8414.53	8484.3	8663.87	8233.57	8312.13	8289.49	8366.79	8058.99	8449.07	8256.85
Cdk6	66.5821	44.8378	70.8773	68.2015	62.5372	70.2592	65.7562	71.8226	62.6247	67.5938
Cdk5r2	11078.7	12285.5	11126	10177.3	10769	11469.8	10635.8	6690.65	11166.9	9891.33
Cdk5r1	8578.29	9404.72	9078.5	8900.3	8754.54	8416.83	9349.43	7229.32	8990.45	8437.53
Kdm1a	1423.42	1539.43	1476.91	1614.49	1482.93	1502.89	1580	1401.78	1513.56	1491.9
Olfr192	0	0	0	0	0	0	0	0	0	0
Scaf4	793.586	748.541	823.063	845.464	800.343	947.401	844.644	735.562	802.664	831.988
4930557J02Rik	0	2.49099	0.885967	0	0	0	0	0	0.844238	0
6030466F02Rik	0	1.24549	0.885967	3.52766	0.665289	4.3912	0	8.66824	1.41478	3.43118
Plcxd2	2649.79	2219.47	2167.96	2909.15	2977.84	2551.29	2549.68	2423.39	2486.59	2625.55
Morc2a	979.836	1025.04	1072.02	1119.45	1104.38	1177.94	1129.9	1015.42	1049.09	1106.91
Atp6v1c2	28.7922	46.0833	49.6141	71.7292	47.9008	61.4768	67.6085	44.5795	49.0547	55.3914
C5ar1	6.2983	16.1914	38.0966	5.87944	9.97934	7.6846	8.3353	17.3365	16.6164	10.8339
Map1a	33787.7	35033.2	33416	31428	30343.2	33357.7	31250.9	28304.3	33416.2	30814
Gja5	8.99758	2.49099	6.20177	8.23122	3.32645	6.5868	2.77843	3.71496	6.48039	4.10166
Runx2	296.92	277.745	294.141	261.047	298.05	265.668	298.218	204.323	282.463	266.565
Gja3	9.89734	23.6644	6.20177	15.2865	14.6364	16.467	17.5967	8.66824	13.7625	14.3421
Ackr3	223.14	201.77	231.237	175.207	221.541	214.071	207.456	144.884	207.839	196.988
Socs1	28.7922	38.6103	36.3246	38.8043	36.5909	35.1296	27.7843	17.3365	35.6329	29.2103
Sort1	14379.9	15404.3	14078.9	14443.4	14884.5	14422.9	15176.7	14666.7	14576.6	14787.7
Rangrf	183.551	168.142	184.281	162.273	184.95	186.626	163.928	178.318	174.561	178.456
Phyhd1	328.412	291.445	481.966	339.832	346.616	399.599	284.326	305.865	360.414	334.102
Slc4a9	0.899758	0	1.77193	0	1.33058	2.1956	4.63072	0	0.667923	2.03922
Specc1	2144.12	2129.79	2439.95	1976.67	1947.3	2056.18	2041.22	2323.09	2172.63	2091.95
Gtf2a2	389.595	325.074	396.027	351.591	383.872	395.208	408.43	429.697	365.572	404.302
Deaf1	1117.5	1114.72	841.668	1070.06	1095.07	1120.85	1090.07	1090.96	1035.99	1099.24
Mtarc1	2.69927	4.98197	5.3158	9.40711	1.99587	1.0978	0.926144	3.71496	5.60104	1.93369
Set	4062.41	4097.67	3929.26	3980.38	4156.06	3836.81	3956.49	3859.85	4017.43	3952.3
Glra3	370.7	394.821	404.001	535.029	500.298	334.829	469.555	330.632	426.138	408.828
Dnhd1	128.665	186.824	250.729	199.901	182.955	216.267	156.518	200.608	191.53	189.087
Tmem247	0	0	0	0	0	0	0	0	0	0
Pgpep1l	18.8949	13.7004	13.2895	19.9901	21.2893	27.445	12.0399	19.8131	16.4687	20.1468
Notch3	419.287	358.702	398.685	398.626	411.149	491.814	438.066	401.216	393.825	435.561
Gtsf1l	0.899758	1.24549	0	1.17589	0.665289	1.0978	0.926144	3.71496	0.830285	1.60105
Chml	323.913	254.081	287.939	299.851	302.041	306.286	301.923	343.015	291.446	313.316
Rnf212	0.899758	0	0	0	0	0	0.926144	0	0.224939	0.231536
Tceal8	780.99	765.978	741.554	759.624	884.17	747.602	825.194	943.6	762.036	850.141
Olfr935	0	0	0	0	0	0	0	0	0	0
Gm5087	9.89734	8.71845	10.6316	10.583	7.31818	8.7824	8.3353	4.95328	9.9576	7.34729
Slco6b1	0	0	0	0	0.665289	0	0	0	0	0.166322
Ranbp3	1846.3	1829.63	1677.13	1665.06	1811.58	1867.36	1904.15	1649.44	1754.53	1808.13
Parp6	2435.64	2631.73	2449.7	2236.54	2365.1	2388.81	2333.88	2659.91	2438.4	2436.93
Gng10	919.552	929.138	843.44	671.432	805.665	692.712	804.819	934.932	840.891	809.532
Mrps18b	335.61	338.774	259.588	276.334	325.992	338.122	307.48	266.239	302.576	309.458
D16Ertd472e	336.509	267.781	315.404	335.128	292.727	270.059	267.656	335.585	313.706	291.507
2310039H08Rik	48.5869	64.7656	52.272	43.5079	45.905	40.6186	49.0856	64.3927	52.2831	50.0005
Rps10	3333.6	3464.96	3278.96	2632.81	3294.51	3016.75	3116.48	2861.76	3177.59	3072.38
Arih1	2331.27	2466.08	2480.71	2615.18	2384.4	2361.37	2455.21	2484.07	2473.31	2421.26
Dancr	49.4867	82.2026	62.9036	59.9703	60.5413	77.9438	69.4608	92.8741	63.6408	75.205
9530026P05Rik	17.0954	3.73648	26.579	14.1107	21.9545	23.0538	13.8922	6.1916	15.3804	16.273
Itgal	29.692	19.9279	30.1229	21.166	29.938	21.956	20.3752	27.2431	25.2272	24.8781
Mir6408	0	0	0	0	0	0	0	0	0	0
Sirt6	336.509	328.81	375.65	339.832	355.93	395.208	338.969	300.912	345.2	347.755
Rgs12	1315.45	1576.79	1349.33	1493.38	1456.32	1365.66	1461.46	1342.34	1433.74	1406.44
Gm10681	0	0	0	0	0	0	0	0	0	0
Hfe	107.071	102.13	93.0265	95.2469	87.1529	92.2152	94.4667	104.019	99.3688	94.4634
Tdrd7	715.307	719.895	641.44	707.885	728.492	792.611	738.137	757.852	696.132	754.273
Mir1298	0	0	0	0	0	0	0	0	0	0
Ak2	354.505	315.11	382.738	326.897	337.967	401.795	360.27	355.398	344.812	363.857
Znhit1	752.197	785.906	813.317	721.995	772.401	751.993	738.137	777.665	768.354	760.049
Prx	46.7874	31.1373	37.2106	51.7391	38.5868	43.912	46.3072	35.9113	41.7186	41.1793
4930509K18Rik	0	0	2.6579	0	0	0	0	0	0.664475	0
Zxdb	381.497	317.601	334.895	366.877	333.975	380.936	351.009	289.767	350.218	338.922
Alas2	22.4939	16.1914	18.6053	38.8043	30.6033	23.0538	18.5229	56.9628	24.0237	32.2857
Fiz1	441.781	483.251	472.22	463.3	411.814	425.946	415.839	366.543	465.138	405.036
Doxl1	0	0	0	0	0	0	0	0	0	0
Serpinh1	382.397	341.265	631.694	350.415	292.727	274.45	293.588	299.674	426.443	290.11
Vmn2r65	0	0	0	0	0	0	0	0	0	0
Myh3	79.1787	62.2747	40.7545	72.9051	65.8636	52.6944	62.0517	58.2011	63.7782	59.7027
Grm5	6497.15	6357	6359.47	7443.37	6848.49	6284.9	7066.48	6475.18	6664.25	6668.76
Apol7e	0	0	0.885967	1.17589	0	0	0	0	0.515464	0
Vill	192.548	178.106	188.711	237.529	249.484	275.548	216.718	170.888	199.223	228.159
1700123O12Rik	0	0	0	0	0	0	0	0	0	0
Ins2	0.899758	0	1.77193	2.35178	0	0	0.926144	0	1.25587	0.231536
Wnk1	4825.4	4394.1	4530.83	4443.68	3839.38	4328.62	4145.42	4524.82	4548.5	4209.56
Tex14	0	13.7004	14.1755	2.35178	7.31818	6.5868	4.63072	9.90657	7.55692	7.11057
Zbtb37	142.162	109.603	196.685	186.966	117.091	170.159	134.291	182.033	158.854	150.893
Egfem1	175.453	207.997	188.711	210.484	221.541	199.8	195.416	242.711	195.661	214.867
Eya1	287.023	271.518	293.255	266.927	257.467	252.494	308.406	305.865	279.68	281.058
Adgrg2	39.5893	58.5382	47.8422	64.6739	44.5744	66.9658	51.8641	70.5843	52.6609	58.4971
Nkain3	171.854	184.333	182.509	185.79	136.384	196.506	196.343	172.127	181.122	175.34
Cd2bp2	1726.64	1751.16	1785.22	1679.17	1784.31	1648.9	1731.89	1770.8	1735.55	1733.97
Sapcd2	46.7874	48.5742	55.8159	41.1561	51.8926	52.6944	53.7164	45.8179	48.0834	51.0303
Kcng2	527.258	439.659	427.922	399.802	322.665	444.609	447.328	386.356	448.66	400.239
Tecr	6159.74	6122.84	5684.36	5590.17	6332.22	6112.55	5950.48	5729.71	5889.28	6031.24
Asmt	0	0	2.6579	4.70355	2.66116	1.0978	2.77843	0	1.84036	1.63435
Tfg	1030.22	1020.06	1011.77	920.72	1107.71	1083.53	996.531	1177.64	995.694	1091.35
Gm12530	2.69927	1.24549	5.3158	2.35178	2.66116	2.1956	2.77843	1.23832	2.90309	2.21838
A930017M01Rik	221.34	200.524	161.246	242.233	208.236	221.756	209.309	216.706	206.336	214.001
Trpm3	1458.51	1189.45	1582.34	1262.9	1056.48	1343.71	1266.97	1472.36	1373.3	1284.88
Trpc4	722.505	661.357	738.01	674.96	707.203	665.267	775.183	864.348	699.208	753
Gm14296	0	0	0	0	0	0	0	0	0	0
Mtarc2	1059.91	1269.16	1116.32	999.505	1145.63	996.802	1151.2	1036.47	1111.22	1082.53
Itih5	772.892	759.751	660.045	658.497	604.083	735.526	668.676	645.165	712.796	663.362
Adcy4	50.3864	66.0111	59.3598	58.7944	62.5372	54.89	42.6026	64.3927	58.6379	56.1056
Mical1	278.925	231.662	266.676	218.715	263.455	276.646	241.724	215.468	248.994	249.323
Zc3hav1l	170.054	183.088	172.763	217.539	153.682	169.061	169.484	215.468	185.861	176.924
Lrch4	0	0	0	0	0	0	0	0	0	0
Gbp5	42.2886	62.2747	45.1843	38.8043	58.5455	39.5208	49.0856	70.5843	47.138	54.434
Wnk2	4186.57	4448.9	4358.07	4142.65	4226.58	4426.33	4134.31	3513.12	4284.05	4075.08
Sec22a	248.333	251.59	218.834	230.474	262.124	268.961	243.576	364.066	237.308	284.682
Ahsa2	351.805	302.655	431.466	396.274	393.186	470.956	329.707	369.02	370.55	390.717
Tfeb	173.653	158.178	159.474	129.348	136.384	176.746	137.995	134.977	155.163	146.526
Tgm1	2.69927	3.73648	3.54387	2.35178	1.33058	3.2934	0.926144	4.95328	3.08285	2.62585
Dynlt1f	5.39855	3.73648	7.9737	4.70355	6.65289	3.2934	1.85229	8.66824	5.45307	5.11671
D7Ertd443e	53.0857	47.3287	39.8685	38.8043	36.5909	36.2274	36.1196	40.8646	44.7718	37.4506
Tlcd2	4.49879	2.49099	7.08773	8.23122	6.65289	2.1956	15.7445	3.71496	5.57718	7.07698
Bend5	215.042	184.333	173.649	199.901	217.55	193.213	213.939	194.416	193.231	204.78
Cbwd1	209.644	165.651	221.492	208.132	212.227	200.897	219.496	312.057	201.23	236.169
Lrch2	579.444	530.58	572.334	623.221	590.777	567.562	640.892	720.703	576.395	629.983
Zdhhc6	416.588	450.869	432.352	472.707	451.066	379.839	444.549	534.955	443.129	452.602
Cbx3	1298.35	1323.96	1219.98	1353.45	1413.07	1224.05	1333.65	1467.41	1298.93	1359.54
Fndc4	2541.82	2566.96	2552.47	2556.38	2763.61	2556.78	2460.77	2366.43	2554.41	2536.9
Slc25a28	694.613	717.404	763.703	711.412	683.252	780.536	670.528	710.796	721.783	711.278
Gbp4	43.1884	19.9279	22.1492	30.5731	44.5744	55.9878	46.3072	38.3879	28.9596	46.3143
Cdkl3	185.35	190.56	196.685	166.976	180.959	200.897	176.894	274.907	184.893	208.414
Mir6410	0	0	0	0	0	0	0	0	0	0
Etfrf1	333.81	286.463	300.343	272.806	329.318	286.526	279.696	351.683	298.356	311.806
Gm10549	0.899758	1.24549	3.54387	7.05533	3.99174	2.1956	2.77843	3.71496	3.18611	3.17018
Atn1	5151.11	5416.65	5439.83	5115.11	4947.76	5149.78	5024.33	3935.38	5280.68	4764.31
Zfp111	179.952	176.86	252.5	236.354	178.963	200.897	174.115	201.846	211.416	188.955
Sema3b	80.0784	66.0111	85.9388	88.1916	67.1942	61.4768	59.2732	42.1029	80.055	57.5118
Rbm43	296.92	333.792	300.343	328.073	388.529	283.232	377.867	300.912	314.782	337.635
S100a3	1.79952	8.71845	6.20177	1.17589	6.65289	7.6846	7.40915	7.42992	4.47391	7.29414
Kif18b	7.19806	3.73648	5.3158	4.70355	4.65703	4.3912	0.926144	3.71496	5.23847	3.42233
Hsh2d	0.899758	0	0.885967	1.17589	1.33058	1.0978	0	0	0.740403	0.607095
Sgsm2	3086.17	3112.49	3038.87	2804.49	2793.55	3285.71	2885.87	2672.3	3010.5	2909.36
Sem1	530.857	576.663	578.536	515.039	528.24	456.685	526.976	584.487	550.274	524.097
Shd	484.07	443.396	331.351	409.209	521.587	504.988	487.152	458.179	417.006	492.976
Lcp1	200.646	188.069	230.351	218.715	181.624	151.496	159.297	246.426	209.445	184.711
H2-Q7	0	0	0	0	0	0	0	0	0	0
Gjb5	0	3.73648	0	0	0	0	0.926144	0	0.93412	0.231536
Rnps1	2261.99	2390.1	2307.06	2265.94	2444.27	2483.22	2326.47	2360.24	2306.27	2403.55
Gpr83	463.375	501.934	513.861	413.913	417.802	430.337	395.464	450.749	473.271	423.588
Cyp2d9	0	1.24549	0.885967	0	0	0	0	0	0.532865	0
Rab23	605.537	641.429	720.291	642.035	640.008	703.69	689.051	661.263	652.323	673.503
Ext2	855.67	899.246	921.405	890.147	937.393	837.621	928.923	778.904	891.617	870.71
Scin	5.39855	12.4549	12.4035	9.40711	6.65289	8.7824	5.55687	3.71496	9.91603	6.17678
Clec11a	143.061	153.196	170.992	157.569	151.021	171.257	135.217	123.832	156.204	145.332
Scg2	2858.53	2655.39	3523.49	2370.59	2863.41	3180.33	2981.26	3306.32	2852	3082.83
Map7d2	3786.18	3955.69	3615.63	3835.75	4098.18	3853.28	4075.03	3778.12	3798.31	3951.15
Tectb	8.09782	14.9459	9.74563	19.9901	7.98347	6.5868	11.1137	14.8598	13.1949	10.136
Spata3	8.99758	13.7004	10.6316	12.9348	11.9752	10.978	12.0399	19.8131	11.5661	13.7016
Ola1	1848.1	2018.94	1654.99	1782.65	2067.72	1825.64	2032.89	2227.74	1826.17	2038.5
Lrrc46	13.4964	13.7004	11.5176	14.1107	10.6446	9.8802	8.3353	13.6215	13.2063	10.6204
Tmigd3	0.899758	3.73648	0.885967	1.17589	1.33058	3.2934	3.70458	1.23832	1.67452	2.39172
Dpep2	1.79952	2.49099	2.6579	1.17589	2.66116	2.1956	0	0	2.03107	1.21419
Slc25a51	2467.14	2433.69	2599.43	2455.25	2529.43	2454.68	2523.74	2465.5	2488.88	2493.34
Ubald2	1.79952	0	0.885967	0	0.665289	0	1.85229	1.23832	0.671371	0.938975
6720489N17Rik	52.186	38.6103	64.6756	54.0909	41.2479	41.7164	47.2334	61.916	52.3907	48.0284
Zfp703	1089.61	1184.46	1014.43	1188.82	1140.31	1149.4	1128.04	870.539	1119.33	1072.07
Slc35g2	296.02	276.5	257.816	302.203	308.029	278.841	306.554	321.963	283.135	303.847
Clasp2	6277.61	6078.01	6471.99	6488.55	5989.6	6289.29	5953.25	6581.67	6329.04	6203.46
Pak6	2633.59	2843.46	2781.05	2417.63	2528.1	2724.74	2548.75	1959.02	2668.93	2440.15
Smim19	412.089	427.204	333.123	400.978	445.744	427.044	455.663	474.277	393.349	450.682
Heph	132.264	125.795	178.965	103.478	120.417	127.345	86.1314	90.3974	135.126	106.073
Rhox2a	0	0	0	0	0	0	0	0	0	0
Cd209b	5.39855	2.49099	5.3158	4.70355	0.665289	2.1956	5.55687	0	4.47722	2.10444
Prame	0.899758	0	1.77193	0	0	0	0	0	0.667923	0
Mgam	0	0	0	0	1.99587	2.1956	0.926144	0	0	1.2794
Sh3d19	440.881	409.767	430.58	477.411	448.405	549.998	435.288	454.464	439.66	472.039
Dab2	205.145	183.088	190.483	251.64	159.669	171.257	150.035	173.365	207.589	163.582
Arhgap44	4017.42	4232.19	4160.5	3903.95	4138.77	3902.68	3962.97	3660.48	4078.51	3916.22
Ppp1r32	6.2983	13.7004	20.3772	16.4624	8.64876	9.8802	13.8922	17.3365	14.2096	12.4394
Tead3	50.3864	49.8197	58.4738	52.915	53.2231	39.5208	30.5628	38.3879	52.8987	40.4237
Ctps2	803.484	815.798	847.87	986.57	836.269	915.565	854.831	905.212	863.43	877.969
Gps1	2598.5	2738.84	2541.84	2351.78	2667.81	2609.47	2599.69	2335.47	2557.74	2553.11
Cdh16	0	0	0	0	0	1.0978	0	0	0	0.27445
Shmt2	402.192	414.749	435.01	420.968	438.426	488.521	451.032	397.501	418.23	443.87
Ncor1	5884.42	5737.99	6133.55	6142.84	5377.53	5504.37	5783.77	5957.56	5974.7	5655.81
Dhrs3	330.211	328.81	360.588	272.806	278.091	357.883	254.69	278.622	323.104	292.321
Rs1	3.59903	1.24549	3.54387	4.70355	6.65289	5.489	6.48301	8.66824	3.27299	6.82329
Rps7	4737.22	4625.76	4601.71	4079.16	4787.42	3976.23	4605.72	5582.35	4510.96	4737.93
Klk5	0	0	0	0	0	0	0	0	0	0
Gm4719	0	0	0	0	0	0	0	0	0	0
D030068K23Rik	35.9903	33.6283	54.044	43.5079	44.5744	32.934	50.9379	55.7244	41.7926	46.0427
Gm21828	0	0	0	0	0	0	0	0	0	0
Gm15880	8.09782	0	1.77193	0	0.665289	1.0978	0	6.1916	2.46744	1.98867
4930547E08Rik	3.59903	2.49099	2.6579	0	5.9876	1.0978	0.926144	0	2.18698	2.00289
Mpig6b	1.79952	0	0	0	1.33058	1.0978	0	0	0.449879	0.607095
Lgi1	2773.05	2918.19	2869.65	3106.7	3024.41	2890.51	3010.89	3245.64	2916.9	3042.86
Cep131	643.327	620.256	614.861	677.312	729.157	801.394	741.842	650.118	638.939	730.628
Masp1	242.035	236.644	264.904	251.64	238.839	215.169	213.013	221.659	248.806	222.17
Ascl1	253.732	203.015	227.693	306.907	293.393	219.56	240.797	240.234	247.837	248.496
Mas1	493.967	501.934	546.641	458.596	437.76	476.445	469.555	378.926	500.285	440.672
Mapkapk2	894.359	959.03	926.721	826.649	891.488	899.098	881.689	775.189	901.69	861.866
Ppp2r5c	4771.42	4777.71	4619.43	4423.69	4784.1	4643.69	4620.53	5032.54	4648.06	4770.21
Mir450b	0	0	0	0	0	0	0	0	0	0
Gm3448	0	0	0	0	0	0	0	0	0	0
Tbc1d21	0	1.24549	0	0	0	0	0	0	0.311373	0
Olfr125	0	0	0	0	0	0	0	0	0	0
Olfr113	0	0	0	0	0	0	0	0	0	0
Olfr122	0	0	0	0	0	0	0	0	0	0
Commd4	706.31	693.74	730.036	590.296	710.529	747.602	624.221	699.651	680.095	695.501
Them5	0	0	0	0	0	0	0	0	0	0
Utp23	196.147	191.806	199.342	190.494	175.636	177.844	233.388	178.318	194.447	191.297
Ppcs	125.966	148.214	125.807	152.865	159.669	143.812	127.808	127.547	138.213	139.709
Mrpl19	596.539	650.147	641.44	619.693	606.744	512.672	630.704	640.212	626.955	597.583
Hormad1	0	0	0	0	0	0	0	0	0	0
Tctn2	495.767	488.233	518.29	526.798	523.583	507.183	554.76	399.978	507.272	496.376
Tppp3	428.285	536.808	462.475	413.913	401.835	413.87	444.549	372.735	460.37	408.247
Ooep	0	3.73648	4.42983	0	1.33058	2.1956	1.85229	0	2.04158	1.34462
U2surp	1633.96	1460.96	1625.75	1827.33	1603.35	1697.2	1721.7	1902.06	1637	1731.08
Foxi1	1.79952	2.49099	1.77193	2.35178	4.65703	8.7824	4.63072	1.23832	2.10355	4.82712
Plekhj1	687.415	727.368	680.422	647.914	690.57	611.474	687.199	584.487	685.78	643.433
Mir344-2	7.19806	8.71845	11.5176	24.6937	19.9587	25.2494	9.26144	7.42992	13.0319	15.4749
Mir465b-2	0	0	0	0	0	0	0	0	0	0
Mir465b-1	0	0	0	0	0	0	0	0	0	0
Cux1	1869.7	1637.82	1575.25	1636.84	1622.64	1734.52	1540.18	1604.86	1679.9	1625.55
Gm45927	0	0	0	0	0	2.1956	0.926144	0	0	0.780436
Mpv17	960.042	942.838	992.283	886.62	906.789	822.252	972.451	949.792	945.446	912.821
Ankrd23	62.0833	46.0833	84.1668	68.2015	56.5496	72.4548	47.2334	61.916	65.1337	59.5384
Hsf3	0	1.24549	5.3158	0	0	4.3912	2.77843	1.23832	1.64032	2.10199
Radil	335.61	373.648	399.571	432.727	364.579	465.467	392.685	267.477	385.389	372.552
Gm10653	4.49879	1.24549	1.77193	7.05533	2.66116	5.489	1.85229	2.47664	3.64289	3.11977
Tubb2a-ps2	4.49879	3.73648	1.77193	5.87944	1.99587	4.3912	0.926144	1.23832	3.97166	2.13788
Nanog	0	0	0	0	0	1.0978	1.85229	0	0	0.737522
Nit1	435.483	437.168	505.001	455.069	469.029	476.445	465.851	464.37	458.18	468.924
Rnf25	624.432	630.22	675.106	634.98	655.31	637.822	669.602	716.988	641.184	669.93
Tmem33	2192.71	2088.69	2509.94	2300.04	2087.68	2025.44	2189.4	2311.94	2272.85	2153.62
Slc6a18	0	0	0.885967	0	0	0	0	0	0.221492	0
Cd300lg	4.49879	0	1.77193	4.70355	2.66116	4.3912	4.63072	0	2.74357	2.92077
Osgin1	4.49879	9.96395	15.9474	9.40711	12.6405	13.1736	12.0399	11.1449	9.95431	12.2497
1110017D15Rik	27.8925	23.6644	24.8071	17.6383	31.2686	23.0538	16.6706	34.673	23.5006	26.4165
Krtap21-1	0	0	0	0	0	0	0	0	0	0
Olfr1215	0	0	0	0	0	0	0	0	0	0
Snora65	27.8925	24.9099	36.3246	25.8695	19.9587	37.3252	22.2275	22.2898	28.7491	25.4503
Olfr282	0	0	0	0	0	0	0	0	0	0
Olfr92	0	0	0	0	0	0	0	0	0	0
Olfr1241	0	0	0	0	0	0	0	0	0	0
Olfr1231	0	0	0	0	0	0	0	0	0	0
Olfr693	0	0	0	0	0	0	0	0	0	0
Olfr694	0	0	0	0	0	0	0	0	0	0
Nfix	8346.15	7661.03	7904.59	7903.14	7360.1	7326.71	7283.2	7163.69	7953.73	7283.42
Evi2b	0	0	0	0	0	0	0	0	0	0
Stk35	745.899	775.942	887.738	774.91	802.339	856.284	782.592	718.226	796.123	789.86
Pex26	376.999	418.486	362.36	398.626	424.455	435.826	409.356	378.926	389.118	412.141
Stard7	2651.59	2971.75	2580.82	2706.89	2888.69	2598.49	2881.23	2602.95	2727.76	2742.84
Stat5b	724.305	706.195	781.422	700.829	618.719	689.418	722.392	603.062	728.188	658.398
Ubac1	906.056	1031.27	928.493	886.62	952.029	863.968	926.144	869.301	938.109	902.861
Stat5a	35.9903	27.4009	28.3509	21.166	24.6157	32.934	30.5628	12.3832	28.227	25.1239
Eva1c	37.7898	33.6283	46.9562	19.9901	51.8926	36.2274	42.6026	30.958	34.5911	40.4202
Dab1	2815.34	2667.85	2602.08	2844.47	2754.3	2745.6	2826.59	2767.65	2732.44	2773.53
Gpx6	1.79952	0	0	0	0	1.0978	0	1.23832	0.449879	0.58403
Clba1	306.817	335.038	359.702	285.741	316.012	329.34	258.394	269.954	321.825	293.425
Ifi27l2b	0	0	0	0	1.33058	2.1956	0	0	0	0.881544
Mical3	2270.99	2371.42	2520.57	2415.27	2275.29	2502.98	2420.94	2105.15	2394.56	2326.09
Gm10516	106.171	95.903	100.114	95.2469	109.107	113.073	101.876	106.496	99.3589	107.638
Cilk1	556.95	500.688	551.071	530.326	473.021	499.499	465.851	577.057	534.759	503.857
Slc38a10	1707.74	1825.89	1905.71	1609.79	1628.63	1608.28	1587.41	1379.49	1762.28	1550.95
Zfp451	631.63	556.735	585.624	647.914	580.798	663.071	618.664	658.787	605.476	630.33
Bloc1s4	395.893	388.594	431.466	364.525	395.182	337.024	426.952	312.057	395.12	367.804
Abhd17c	1006.83	1021.3	978.993	927.776	973.318	971.553	986.344	985.703	983.726	979.229
Acad10	71.9806	70.9931	102.772	81.1363	78.5041	102.095	91.6883	82.9675	81.7205	88.8138
Snx10	3037.58	3572.07	2728.78	3451.23	3708.99	2943.2	3594.37	3818.98	3197.42	3516.38
Sh2d4a	2.69927	1.24549	3.54387	5.87944	5.9876	2.1956	2.77843	1.23832	3.34202	3.04999
Metrn	1364.03	1260.44	1270.48	940.711	1063.8	1204.29	1065.07	1017.9	1208.91	1087.76
Rab43	570.446	493.215	520.062	505.632	518.926	599.399	529.754	440.842	522.339	522.23
Abcb8	1003.23	1104.75	978.993	946.59	996.603	928.739	1017.83	912.642	1008.39	963.954
D14Ertd670e	0	0	0	0	0	0	0	0	0	0
Optn	470.573	508.161	429.694	492.697	526.909	489.619	449.18	505.235	475.281	492.736
Sidt2	1678.05	1670.21	1794.08	1697.98	1788.96	1899.19	1706.88	1513.23	1710.08	1727.07
Pum1	2711.87	2705.21	2812.94	2798.61	2715.71	2509.57	2677.48	2621.52	2757.16	2631.07
Oxr1	8265.17	8050.87	7000.02	9824.55	10116.4	8640.78	8639.07	10265.7	8285.15	9415.48
Gm11545	1.79952	0	0	0	7.31818	1.0978	4.63072	11.1449	0.449879	6.0479
Cyp3a59	0	0	0	0	0	0	0	0	0	0
Zfat	145.761	97.1485	147.07	144.634	143.702	116.367	129.66	134.977	133.653	131.177
4933402J10Rik	0	0	0	0	0	0	0	0	0	0
Mecp2	4002.12	3715.31	4086.08	4057.99	3601.88	3632.62	3783.3	3835.08	3965.37	3713.22
Efcab12	143.961	134.513	173.649	166.976	137.05	154.79	125.029	131.262	154.775	137.033
Klrb1	0	0	0	0	0	0	0	0	0	0
Gnb1l	104.372	84.6935	107.202	114.061	100.459	107.584	106.507	106.496	102.582	105.261
Ap1b1	4432.21	4669.35	4212.77	4384.89	4837.32	4665.65	4916.9	4194.19	4424.8	4653.51
Gm14308	0	0	0	0	0	0	0	0	0	0
Tbc1d4	218.641	176.86	198.457	212.836	181.624	181.137	160.223	146.122	201.698	167.276
B4galnt1	2267.39	2471.06	2368.19	2244.77	2309.88	2442.6	2402.42	1680.4	2337.85	2208.83
Nat8f7	3.59903	8.71845	4.42983	1.17589	1.99587	2.1956	2.77843	3.71496	4.4808	2.67122
Oxtr	317.614	393.576	454.501	397.45	327.988	306.286	365.827	345.491	390.785	336.398
Prickle2	6292.91	6715.7	6383.39	6719.03	6102.7	5932.51	6241.29	6308.01	6527.75	6146.12
Gm2381	0	0	0	0	0	0	0	0	0	0
Gpr161	1310.95	1260.44	1476.91	1292.3	1206.83	1170.25	1153.98	1362.15	1335.15	1223.3
Gm4297	0	0	0	0	0	0	0	0	0	0
Gm2030	0	0	0	0	0	0	0	0	0	0
Gm5934	0	0	0	0	0	0	0	0	0	0
Gm10488	0	0	0	0	0	0	0	0	0	0
Carmil1	560.549	496.952	489.054	520.918	457.054	559.878	482.521	494.09	516.868	498.386
Mir3059	0	0	0	0	0	0	0	0	0	0
Myo1b	589.341	594.1	437.667	651.442	668.616	742.113	686.273	619.16	568.138	679.04
Rngtt	484.969	510.652	644.984	510.335	522.252	504.988	539.942	548.576	537.735	528.94
Larp4b	2424.85	2281.74	2162.64	2428.21	2183.48	2223.04	2270.91	2394.91	2324.36	2268.09
Sh2b3	668.52	668.83	672.449	639.683	601.422	647.702	652.006	541.146	662.37	610.569
Gm7827	4.49879	0	6.20177	5.87944	4.65703	5.489	5.55687	6.1916	4.145	5.47362
Ap4s1	746.799	747.296	690.168	679.663	749.781	737.721	840.939	840.82	715.982	792.315
Ntng2	852.071	817.044	949.756	798.428	686.579	944.108	820.564	733.086	854.325	796.084
Stk26	136.763	110.849	107.202	116.413	108.442	113.073	117.62	168.412	117.807	126.887
LOC666331	0	0	0	0	0	0	0	1.23832	0	0.30958
Mir297a-4	0	0	0	0	0	0	0	0	0	0
Mir6974	0	0	0	0	0	0	0	0	0	0
Ubap2l	2549.01	2745.07	2492.22	2842.12	2546.06	2527.13	2518.19	2396.15	2657.11	2496.88
Tsen34	1621.36	1792.26	1569.93	1590.98	1714.45	1501.79	1711.51	1391.87	1643.63	1579.91
Sct	0	0	0.885967	2.35178	0.665289	0	1.85229	0	0.809436	0.629394
Nup98	873.665	775.942	852.3	918.369	806.996	932.032	844.644	854.441	855.069	859.528
Nbr1	3200.44	3261.95	3503.11	3510.03	3319.79	3380.13	3346.16	3633.23	3368.88	3419.83
Fen1	268.128	290.2	264.018	249.288	320.004	272.254	313.963	304.627	267.909	302.712
Xpo6	2100.03	2108.62	1957.99	2193.03	1971.92	2161.57	2099.57	2072.95	2089.92	2076.5
Bak1	287.023	297.673	274.65	346.887	298.05	307.384	304.701	238.996	301.558	287.283
Mybl2	17.0954	7.47296	15.9474	11.7589	16.6322	28.5428	16.6706	7.42992	13.0687	17.3189
Vamp2	25165.3	26231.3	24102.7	24191.5	26059.4	23120.8	24893.8	23065	24922.7	24284.7
Vamp1	2193.61	2030.15	1907.49	1854.38	2021.15	2081.43	2127.35	2191.83	1996.41	2105.44
Ahi1	4578.87	4431.47	5802.19	5606.63	4392.91	4729.32	4401.96	5020.15	5104.79	4636.09
Arpc4	2177.41	2321.6	2114.8	1977.84	2122.27	2084.72	2291.28	1982.55	2147.91	2120.21
Ackr2	39.5893	32.3828	18.6053	21.166	37.9215	42.8142	37.9719	29.7197	27.9359	37.1068
Agxt	0.899758	0	0	0	0	0	0	0	0.224939	0
Vps8	1254.26	1260.44	1048.98	1222.92	1248.08	1196.6	1276.23	1225.94	1196.65	1236.71
H2-Ob	4.49879	2.49099	8.85967	10.583	15.9669	12.0758	7.40915	2.47664	6.60811	9.48213
Mapk10	8374.95	8900.29	7854.09	8455.81	9149.06	8155.55	8702.05	8892.38	8396.29	8724.76
Pccb	1347.84	1392.46	1187.2	1178.24	1393.78	1230.63	1240.11	1159.07	1276.43	1255.9
Bpgm	1050.92	944.084	949.756	927.776	997.269	905.685	995.605	1135.54	968.133	1008.52
2310057M21Rik	497.566	479.515	469.562	532.677	513.603	453.391	521.419	501.52	494.83	497.483
Ubr7	937.548	986.431	901.028	1026.55	1054.48	1020.95	1006.72	932.455	962.889	1003.65
Grifin	0	0	0	0	0.665289	0	0	0	0	0.166322
Lbh	1183.18	1102.26	1132.27	1028.9	1053.15	1104.39	1043.76	1128.11	1111.65	1082.35
Hspa13	1060.81	1153.33	1000.26	1165.31	1095.73	1001.19	1116.93	1201.17	1094.93	1103.76
Tspyl4	13709.6	13771.4	12990	14124.8	14619.7	13658.8	14139.4	14051.2	13649	14117.3
Atp12a	0.899758	2.49099	6.20177	2.35178	1.99587	2.1956	5.55687	6.1916	2.98607	3.98498
Cutc	86.3767	113.34	95.6844	88.1916	109.773	117.465	118.546	106.496	95.8982	113.07
Sprtn	447.18	393.576	449.185	489.169	429.112	524.748	444.549	531.24	444.777	482.412
Prkd2	70.1811	89.6755	122.263	75.2568	74.5124	109.78	70.387	95.3507	89.3442	87.5075
Proz	332.011	315.11	384.509	356.294	326.657	330.438	353.787	276.146	346.981	321.757
Ube2d2a	2559.81	2689.02	2644.61	2686.9	2649.85	2489.81	2747.87	2637.62	2645.09	2631.29
Tdo2	19.7947	7.47296	15.0614	12.9348	7.31818	10.978	14.8183	45.8179	13.816	19.7331
Sult1b1	0	0	0	0	0	0	0	0	0	0
Polr3k	901.557	907.965	914.317	944.238	1017.23	879.338	993.753	1035.24	917.019	981.388
Tsc22d4	1468.4	1442.28	1631.06	1219.4	1228.79	1359.08	1144.71	1229.65	1440.29	1240.56
Asb3	297.82	326.319	290.597	376.284	338.632	355.687	395.464	392.548	322.755	370.583
Mmp10	0	0	0	0	0	0	0	0	0	0
Gm14819	0	0	0	0	0	0	0	0	0	0
Wdr72	0.899758	0	3.54387	3.52766	0	0	1.85229	1.23832	1.99282	0.772652
Eefsec	400.392	442.15	421.72	377.46	479.674	420.457	482.521	424.744	410.431	451.849
Ccdc57	179.952	140.741	156.816	208.132	165.657	207.484	173.189	165.935	171.41	178.066
Arhgap4	79.1787	83.448	115.176	72.9051	78.5041	84.5306	70.387	86.6824	87.6769	80.026
Mtf2	957.342	805.834	939.125	1032.43	929.409	1114.27	946.519	996.848	933.683	996.761
Cxxc5	1892.19	1966.63	1874.71	1873.19	1814.91	1900.29	1702.25	1864.91	1901.68	1820.59
Nmnat3	43.1884	44.8378	44.2983	42.332	47.2355	43.912	37.9719	48.2945	43.6641	44.3535
St3gal6	275.326	271.518	273.764	273.982	270.773	295.308	273.213	318.248	273.647	289.385
Rock1	664.921	562.963	681.308	673.784	587.45	715.765	643.67	728.133	645.744	668.755
Atpif1	2348.37	2367.68	2289.34	2200.09	2538.74	2088.01	2394.08	2585.61	2301.37	2401.61
Hyal1	118.768	102.13	159.474	149.338	99.7934	122.954	96.319	133.739	132.428	113.201
Kitl	1106.7	1101.02	1054.3	1349.92	1073.78	1019.86	1076.18	903.974	1152.98	1018.45
Krba1	1094.11	1023.8	1108.34	1110.04	1062.47	1295.4	1086.37	1069.91	1084.07	1128.54
Gm4303	0	0	0	0	0	0	0	0	0	0
Pik3cd	709.909	737.332	692.826	798.428	705.207	784.927	682.568	620.399	734.624	698.275
Gm16405	0	0	0	0	0	0	0	0	0	0
Nfe2l1	7956.56	8379.68	7601.59	7765.57	8205.01	7845.97	8125.06	7478.22	7925.85	7913.57
Btbd6	1368.53	1280.37	1231.49	1192.35	1275.36	1229.54	1253.07	1207.36	1268.19	1241.33
Gm16381	0	0	0	0	0	0	0	0	0	0
Lpp	260.93	212.979	325.15	276.334	224.203	234.929	213.013	232.804	268.848	226.237
Gucy2d	0.899758	0	1.77193	1.17589	0	0	1.85229	2.47664	0.961895	1.08223
Wac	2419.45	2453.62	2479.82	2630.46	2525.44	2420.65	2573.75	2801.08	2495.84	2580.23
Setdb1	848.472	780.924	910.774	1038.31	874.19	981.433	828.899	900.259	894.62	896.195
Chn2	663.121	571.681	505.887	533.853	575.475	614.768	557.539	619.16	568.636	591.736
Rnpep	793.586	794.625	969.247	813.715	800.343	809.078	737.211	773.95	842.793	780.146
Pcdh15	584.843	478.269	597.141	611.462	484.996	614.768	465.851	617.922	567.929	545.884
Kcnt1	2273.69	2083.71	2243.27	2461.13	2427.64	3224.24	2427.42	2149.72	2265.45	2557.26
2810459M11Rik	380.598	354.966	398.685	400.978	364.579	427.044	360.27	378.926	383.806	382.705
Gm10548	31.4915	32.3828	31.8948	27.0454	23.9504	27.445	33.3412	50.7711	30.7036	33.8769
Yars2	372.5	353.72	325.15	346.887	353.269	364.469	347.304	344.253	349.564	352.324
Nudt12os	0	0	0	0	0	0	0	0	0	0
Fam49b	3601.73	3585.78	2820.03	3633.49	3858.01	3487.71	3669.38	4010.92	3410.26	3756.51
Gm15093	0	0	0	0	0	0	0	0	0	0
Cacna1g	2273.69	2006.49	2486.91	2305.92	2000.53	2329.53	1991.21	2070.47	2268.25	2097.93
Bcar1	1242.57	1259.19	1142.9	1182.94	1200.18	1292.11	1252.15	1053.81	1206.9	1199.56
Crhr2	59.384	51.0652	56.7019	59.9703	35.9256	36.2274	52.7902	66.8693	56.7803	47.9531
Iapp	0	0	0.885967	0	0	0	0	0	0.221492	0
Elavl4	2277.29	2032.65	2270.73	2356.48	2442.28	2106.68	2185.7	2341.66	2234.29	2269.08
Gm19466	0.899758	0	6.20177	3.52766	1.99587	5.489	1.85229	0	2.6573	2.33429
Gm4262	1.79952	0	0	0	0.665289	1.0978	0	0	0.449879	0.440772
4930556M19Rik	10.7971	8.71845	5.3158	5.87944	11.9752	7.6846	4.63072	4.95328	7.6777	7.31095
1700026F02Rik	0	0	0	0	0	1.0978	0	0	0	0.27445
Mir7006	0	0	0	0	0	0	0	0	0	0
Kdm6a	592.041	560.472	576.764	597.351	554.186	608.181	607.551	599.347	581.657	592.316
Mettl1	122.367	120.813	131.123	115.237	139.711	121.856	124.103	120.117	122.385	126.447
Aanat	14.3961	6.22747	17.7193	21.166	18.6281	16.467	10.1876	6.1916	14.8772	12.8686
Dnajc2	630.73	584.136	508.545	622.045	636.017	621.355	610.329	728.133	586.364	648.958
Mid1	136.763	128.286	182.509	132.875	109.773	208.582	125.029	146.122	145.108	147.376
Bcl11a	2755.06	2776.2	2357.56	2760.99	2836.13	2673.14	2728.42	2512.55	2662.45	2687.56
Tpx2	58.4843	41.1013	58.4738	39.9802	39.2521	32.934	41.6765	47.0562	49.5099	40.2297
1700001G11Rik	3.59903	6.22747	6.20177	5.87944	5.9876	0	3.70458	6.1916	5.47693	3.97095
Mad2l1bp	134.964	183.088	137.325	116.413	147.694	167.963	153.74	122.594	142.947	147.998
Tars2	544.353	574.172	626.378	558.547	578.136	650.995	574.209	661.263	575.863	616.151
Mrps34	977.137	1127.17	925.835	948.942	1039.18	913.369	982.639	949.792	994.771	971.246
Pycard	42.2886	51.0652	63.7896	55.2667	41.9132	39.5208	36.1196	78.0142	53.1025	48.892
Ints12	210.543	207.997	248.957	259.871	220.876	200.897	228.758	247.664	231.842	224.549
Mybphl	0	0	5.3158	0	0.665289	0	1.85229	0	1.32895	0.629394
Trnau1ap	342.808	349.984	266.676	329.249	343.955	345.807	326.929	302.15	322.179	329.71
Krt20	78.2789	66.0111	87.7107	110.533	78.5041	129.54	90.7621	113.926	85.6336	103.183
Rreb1	1181.38	970.239	1193.4	1351.1	981.302	1511.67	1040.99	1027.81	1174.03	1140.44
Ipcef1	1984.87	2011.47	2262.76	1911.99	1836.2	1756.48	2047.7	1772.04	2042.77	1853.1
Gnpda1	465.175	445.887	495.255	518.567	509.612	515.966	551.982	492.852	481.221	517.603
Ksr1	2103.63	2107.37	2189.22	1951.97	1975.24	2073.74	1925.45	2001.13	2088.05	1993.89
Thbs3	272.627	222.943	343.755	308.083	304.037	417.164	288.031	215.468	286.852	306.175
Sart1	1223.67	1216.85	1316.55	1140.61	1228.79	1243.81	1144.71	1185.07	1224.42	1200.6
Cuta	561.449	652.638	559.045	459.772	595.434	556.584	545.499	526.286	558.226	555.951
Syt17	1548.48	1954.18	2161.76	1807.34	1874.79	1687.32	1896.74	2022.18	1867.94	1870.26
Amdhd2	311.316	371.157	301.229	304.555	327.988	365.567	353.787	309.58	322.064	339.231
Dgkk	30.5918	34.8738	39.8685	55.2667	25.281	10.978	37.0458	39.6263	40.1502	28.2328
Gprasp1	11643.8	11571.9	12524	13411	12267.3	11940.8	12624.3	13303.3	12287.7	12533.9
Zfp7	148.46	161.914	137.325	152.865	139.045	156.985	125.956	134.977	150.141	139.241
Fam178b	0.899758	1.24549	1.77193	4.70355	3.99174	2.1956	2.77843	0	2.15518	2.24144
Syce2	61.1835	73.4841	78.851	72.9051	64.5331	60.379	87.9837	115.164	71.6059	82.0149
Tekt4	11.6969	18.6824	33.6667	14.1107	12.6405	8.7824	10.1876	18.5748	19.5392	12.5463
Ccl21d	0	0	0	0	0	0	0	0	0	0
Vezt	1660.05	1717.54	1697.51	1934.34	1742.39	1787.22	1702.25	1758.42	1752.36	1747.57
Stil	4.49879	8.71845	3.54387	12.9348	9.31405	10.978	9.26144	8.66824	7.42397	9.55543
Tbl2	643.327	616.519	720.291	646.739	645.996	615.866	728.875	600.586	656.719	647.831
Rrm2	35.9903	41.1013	33.6667	43.5079	25.281	39.5208	22.2275	26.0047	38.5665	28.2585
St6galnac2	59.384	41.1013	65.5615	37.6284	57.8802	82.335	54.6425	52.0095	50.9188	61.7168
St3gal1	1036.52	971.485	1010	1141.79	973.318	837.621	1011.35	877.969	1039.95	925.065
Zfp317	593.84	510.652	668.019	616.165	535.558	551.095	566.8	582.011	597.169	558.866
Pdia6	2058.65	2339.04	3463.24	2144.82	1892.75	1634.62	1772.64	1670.49	2501.44	1742.63
Mrpl1	269.927	349.984	338.439	315.138	333.975	352.394	328.781	376.449	318.372	347.9
Dcaf7	7527.37	7770.63	6775.87	7894.91	7713.36	7346.48	8050.97	7029.95	7492.2	7535.19
Pdilt	1.79952	0	0	0	0	0	0	0	0.449879	0
Fendrr	14.3961	9.96395	21.2632	17.6383	24.6157	24.1516	27.7843	24.7664	15.8154	25.3295
Ccdc163	38.6896	29.8918	44.2983	31.749	39.9174	42.8142	37.9719	24.7664	36.1572	36.3675
2410004B18Rik	611.835	606.555	570.562	525.622	602.087	557.682	624.221	563.436	578.644	586.857
Disp3	989.734	1091.05	1483.11	1053.6	911.446	975.944	908.547	853.203	1154.37	912.285
Ccdc34	280.724	269.027	303.887	229.298	245.492	252.494	245.428	240.234	270.734	245.912
Rabggtb	841.274	778.433	723.835	780.79	862.88	761.873	795.558	886.638	781.083	826.737
Mir17	0	0	0	0	0	0	0	0	0	0
Pex11b	848.472	865.618	691.054	798.428	894.814	811.274	836.308	969.605	800.893	878
Dand5	163.756	190.56	201.114	165.8	192.269	175.648	171.337	179.556	180.308	179.702
Mir22hg	512.862	559.226	374.764	504.456	624.041	552.193	570.505	532.478	487.827	569.804
Mir467a-4	0	0	0	0	0	0	0	0	0	0
AU019990	0	2.49099	1.77193	0	0.665289	0	0	0	1.06573	0.166322
Mrps12	718.007	778.433	818.633	626.748	732.484	738.819	731.654	614.207	735.455	704.291
Exoc1	1177.78	1174.5	1080.88	1378.14	1273.36	1330.53	1266.97	1334.91	1202.83	1301.44
4933417G07Rik	0	0	0	0	0.665289	0	0	0	0	0.166322
Gm10649	66.5821	72.2386	64.6756	61.1462	40.5827	58.1834	63.904	59.4394	66.1606	55.5273
Nkx6-2	255.531	181.842	152.386	104.654	127.736	198.702	156.518	148.598	173.603	157.889
Lrrc75a	266.328	229.171	244.527	263.399	233.517	199.8	209.309	224.136	250.856	216.69
Slc23a2	4382.72	4194.82	3829.15	4857.59	4781.43	4600.88	4607.57	4391.09	4316.07	4595.24
Atg13	2098.24	2126.06	2111.26	2204.79	2083.02	2096.8	2145.88	2074.19	2135.09	2099.97
Gm13289	0	0	0	0	0	0	0	0	0	0
Setd2	1588.97	1449.75	1500.83	1656.83	1433.03	1619.25	1651.32	1785.66	1549.1	1622.32
Nhsl1	924.951	889.282	1023.29	865.454	830.281	838.719	867.797	908.927	925.745	861.431
Ctsj	0	0	0	0	0	0	0	0	0	0
Cops7a	2709.17	2903.24	2570.19	2592.83	2956.55	2857.57	2816.4	2506.36	2693.86	2784.22
Cops6	2013.66	2108.62	1914.57	1862.61	2199.45	1844.3	2210.71	1982.55	1974.86	2059.25
Rpl21	4854.19	4801.38	4752.32	4169.7	4879.23	4225.43	4711.3	6155.69	4644.4	4992.91
Derl3	17.9952	27.4009	53.158	27.0454	17.2975	18.6626	9.26144	30.958	31.3999	19.0449
Kctd18	222.24	201.77	226.807	205.78	242.165	218.462	227.831	163.458	214.149	212.979
D330050G23Rik	55.785	49.8197	50.5001	59.9703	43.2438	47.2054	49.0856	44.5795	54.0188	46.0286
Inppl1	690.114	678.794	723.835	643.211	630.029	686.125	601.068	590.679	683.988	626.975
Trp63	20.6944	18.6824	23.9211	15.2865	23.9504	19.7604	12.0399	23.5281	19.6461	19.8197
Mocs2	826.877	883.055	885.081	696.126	860.884	826.643	824.268	894.068	822.785	851.466
Rnf34	1063.51	1087.32	1031.27	1166.48	1192.86	1109.88	1149.34	1220.98	1087.14	1168.27
Ttc39a	27.8925	34.8738	15.9474	34.1008	35.9256	27.445	37.9719	58.2011	28.2036	39.8859
Tmc7	335.61	254.081	325.15	293.972	278.091	329.34	282.474	385.118	302.203	318.756
Nkd2	146.661	158.178	136.439	137.579	119.087	144.91	143.552	186.986	144.714	148.634
Matn2	962.741	978.958	980.765	886.62	956.686	982.531	915.03	957.222	952.271	952.867
Tmub1	406.691	444.641	413.746	403.33	411.149	374.35	424.174	424.744	417.102	408.604
Folh1	137.663	132.022	178.965	125.82	108.442	114.171	114.842	130.024	143.618	116.87
Stk32b	84.5772	80.9571	136.439	111.709	58.5455	57.0856	60.1994	90.3974	103.421	66.557
Sdf2l1	161.956	247.853	448.299	148.162	145.698	146.007	141.7	73.0609	251.568	126.617
Ulk2	2962	2849.69	2711.94	2889.16	2804.86	2821.35	2929.39	2923.68	2853.2	2869.82
Rhbg	0	0	0	1.17589	0.665289	0	0.926144	2.47664	0.293972	1.01702
Gm14204	144.861	113.34	170.992	136.403	116.426	129.54	164.854	148.598	141.399	139.855
Gm19277	0	0	0	0	0	0	0	0	0	0
Mir6404	0	0	0	0	0	0	0	0	0	0
Ralgps2	987.934	996.395	1114.55	1072.41	1001.26	984.726	1036.36	1154.11	1042.82	1044.11
Vmn2r95	0	0	0	0	0	0	0	0	0	0
Tiam1	2928.71	3722.78	3418.06	3728.74	3053.68	3059.57	3364.68	3097.04	3449.57	3143.74
Ypel1	897.058	1201.9	1078.22	1088.87	1139.64	990.215	1144.71	996.848	1066.51	1067.85
Klhl22	1914.68	1995.28	1794.97	1994.31	2083.69	1890.41	1944.9	1881.01	1924.81	1950
Ndrg2	17243.9	16707	18422.8	14218.8	14848.6	15675.5	13602.3	14593.6	16648.1	14680
Man2c1	1166.99	1122.19	1155.3	1241.74	1117.69	1518.26	1082.66	1082.29	1171.55	1200.22
Gm14430	0	0	0	0	0	0	0	0	0	0
Setd6	248.333	212.979	206.43	249.288	266.116	268.961	253.764	251.379	229.258	260.055
Sis	2.69927	3.73648	1.77193	3.52766	1.99587	2.1956	0.926144	4.95328	2.93384	2.51772
Porcn	1271.36	1300.29	1202.26	1232.33	1234.78	1310.77	1241.96	1266.8	1251.56	1263.58
Gm12250	2.69927	6.22747	7.9737	2.35178	4.65703	2.1956	3.70458	2.47664	4.81305	3.25846
Satb2	1061.71	914.192	742.44	920.72	1027.87	946.303	1036.36	880.446	909.767	972.744
Mark3	1803.11	1798.49	1690.42	1732.08	1771	1727.94	1778.2	1754.7	1756.03	1757.96
Itgb3	61.1835	54.8017	66.4475	56.4426	49.8967	74.6504	93.5406	64.3927	59.7188	70.6201
Zkscan3	471.473	435.923	530.694	505.632	469.694	569.758	463.998	499.043	485.93	500.623
Ripk4	10.7971	24.9099	19.4913	22.3419	13.9711	13.1736	10.1876	3.71496	19.385	10.2618
Pde1a	5331.96	5923.57	5039.38	6073.46	6565.74	5373.73	6598.78	6786	5592.09	6331.06
Enpp4	589.341	560.472	549.299	555.019	614.727	542.313	567.726	768.997	563.533	623.441
Gimap8	12.5966	18.6824	11.5176	8.23122	24.6157	13.1736	15.7445	28.4814	12.7569	20.5038
Igsf1	125.966	109.603	126.693	181.087	105.781	131.736	109.285	111.449	135.837	114.563
Fbf1	1599.77	1622.88	1864.07	1717.97	1609.33	1780.63	1604.08	1650.68	1701.17	1661.18
Atraid	1015.83	954.048	928.493	1015.97	1021.22	900.196	1000.24	1030.28	978.584	987.983
Mir496b	0	0	0	0	0	0	0	0	0	0
Dock9	4507.79	4818.81	4923.32	5097.48	4960.4	5159.66	4916.9	5275.25	4836.85	5078.05
Wdr76	76.4794	68.5021	68.2194	77.6086	55.219	55.9878	62.0517	79.2525	72.7024	63.1277
Crtac1	2673.18	2813.57	2591.45	2498.76	2797.54	2287.81	2759.91	2212.88	2644.24	2514.54
Gm38402	1.79952	0	3.54387	3.52766	1.99587	1.0978	0	0	2.21776	0.773417
Paqr7	1526.89	1622.88	1372.36	1381.67	1492.24	1464.46	1326.24	1472.36	1475.95	1438.83
Phf23	769.293	830.744	745.098	791.373	799.013	746.504	779.813	750.422	784.127	768.938
Ms4a8a	0	0	0	0	0.665289	0	0	0	0	0.166322
Olfr1053	0	0	0	0	0	0	0	0	0	0
Tpm1	3949.94	4341.79	4068.36	3974.5	4160.05	3888.41	3962.97	4114.94	4083.65	4031.59
Gramd4	1205.68	1114.72	1317.43	1272.31	1149.62	1227.34	1091.92	993.133	1227.53	1115.5
Polk	214.142	225.434	213.518	246.937	216.219	241.516	192.638	217.944	225.008	217.079
Syne1	12486.8	12319.2	13860.9	13518	11763	13395.4	12798.4	13408.5	13046.2	12841.3
Dbi	1717.64	1657.75	1819.78	1405.19	1448.33	1404.09	1433.67	2050.66	1650.09	1584.19
Daxx	489.468	509.407	452.729	486.818	528.24	509.379	466.777	445.795	484.605	487.548
Cyp1a1	6.2983	0	0.885967	5.87944	3.32645	1.0978	7.40915	7.42992	3.26593	4.81583
Cyp11b2	0	0	0	0	0	0	0	0	0	0
Cyp46a1	5172.71	5761.65	5014.57	5352.64	5712.17	5398.98	5722.65	4591.69	5325.39	5356.37
Oog3	0	0	0	0	0	0	0	0	0	0
Eif4ebp3	58.4843	54.8017	90.3686	67.0256	74.5124	93.313	55.5687	76.7759	67.67	75.0425
Mprip	8344.35	8488.04	9445.29	8321.76	8031.37	8150.06	8262.13	7878.2	8649.86	8080.44
Mir6411	0	0	0	0	0	0	0	0	0	0
Grin3a	1780.62	1797.25	1700.17	1924.93	1698.48	1499.59	1651.32	1612.29	1800.74	1615.42
Epc1	811.582	805.834	830.151	939.535	755.103	825.545	754.808	885.399	846.775	805.214
Dnm1l	4929.77	5034.28	4702.71	5414.97	5046.22	4763.35	5166.96	5543.96	5020.43	5130.12
Exoc3l4	26.093	23.6644	23.0351	27.0454	15.9669	19.7604	32.415	22.2898	24.9595	22.608
Ccdc121	16.1956	14.9459	17.7193	17.6383	17.9628	6.5868	12.966	8.66824	16.6248	11.546
Defb21	0	0	0	0	0	0	0	0	0	0
Klk1	3.59903	2.49099	0	0	0.665289	3.2934	0	0	1.5225	0.989672
Rfc1	815.181	864.372	776.993	850.167	844.917	736.624	824.268	959.699	826.678	841.377
Rbp4	305.918	262.799	326.036	256.344	294.723	268.961	265.803	293.482	287.774	280.742
Rbp1	212.343	259.063	292.369	275.158	243.496	222.853	234.314	193.178	259.733	223.46
Gm1553	0	0	0	0	0	0	0	0	0	0
Esp16	0	0	0	0	0	0	0	0	0	0
Zfp850	128.665	160.669	159.474	149.338	147.029	158.083	157.445	162.22	149.536	156.194
Tnip1	521.86	582.891	630.808	527.974	563.5	532.433	578.84	605.539	565.883	570.078
Smarcd1	3395.69	3598.23	3321.49	3267.79	3406.95	3336.21	3306.33	2988.07	3395.8	3259.39
Kis2	0	0	0	0	0	0	0	0	0	0
Lpcat1	1039.22	1109.73	963.932	1055.95	876.186	957.281	991.9	843.296	1042.21	917.166
Dnm1	36015.5	37660	32919	34424.1	36979.4	35291	37118	31320.8	35254.6	35177.3
Secisbp2l	3298.51	3254.47	2874.96	3054.96	2861.41	2900.39	3186.86	3239.45	3120.73	3047.03
Rragd	2343.87	2408.78	2255.67	2155.4	2156.87	2340.51	2614.51	2298.32	2290.93	2352.55
Lrp8	1767.12	1708.82	2036.84	1947.27	1677.86	1843.21	1691.14	1772.04	1865.01	1746.06
Hsf4	340.108	318.846	334.895	275.158	395.182	402.892	362.122	372.735	317.252	383.233
Ampd3	541.654	520.616	539.554	455.069	446.409	524.748	426.952	454.464	514.223	463.143
Mgst2	1.79952	1.24549	0.885967	1.17589	0	1.0978	1.85229	1.23832	1.27672	1.0471
Sh3bp1	304.118	287.709	300.343	295.148	327.988	372.154	302.849	300.912	296.829	325.976
Usf1	1214.67	1337.66	1142.01	1081.82	1209.5	1161.47	1230.85	1094.68	1194.04	1174.12
Wdr44	435.483	454.605	411.974	499.752	439.091	439.12	455.663	450.749	450.454	446.156
Adamts10	515.561	445.887	532.466	496.225	445.079	713.57	442.697	372.735	497.535	493.52
Col26a1	106.171	95.903	114.29	104.654	98.4628	148.203	127.808	79.2525	105.255	113.432
C2cd6	0	1.24549	0.885967	0	1.99587	5.489	3.70458	0	0.532865	2.79736
Gm27775	0	0	0	0	0	0	0	0	0	0
Mir24-1	0	0	0	0	0	0	0	0	0	0
Itpa	758.496	800.852	800.028	745.513	827.62	775.047	777.035	887.876	776.222	816.894
Gm2026	0	0	0	0	0	0	0	0	0	0
Rint1	392.294	381.121	377.422	388.043	398.508	354.589	359.344	355.398	384.72	366.96
Vasp	298.72	308.882	350.843	269.278	266.116	298.602	258.394	291.005	306.931	278.529
Pla2g4a	54.8852	43.5923	47.8422	54.0909	43.2438	39.5208	41.6765	42.1029	50.1026	41.636
Igfbp7	400.392	376.139	452.729	313.962	357.926	386.425	362.122	295.959	385.806	350.608
Gdf5	2.69927	3.73648	5.3158	3.52766	4.65703	4.3912	4.63072	1.23832	3.8198	3.72932
Rgl2	951.044	802.098	991.397	926.6	850.905	1213.07	799.262	765.282	917.785	907.13
Ptpra	3987.73	4148.74	3773.33	3967.45	4074.9	3755.57	3757.37	4148.37	3969.31	3934.05
Rabggta	957.342	926.647	785.852	846.639	966	964.966	968.747	884.161	879.12	945.968
Ccdc186	1089.61	1096.03	1283.77	1220.57	1152.95	1195.5	1135.45	1279.19	1172.49	1190.77
Slc16a11	617.234	526.844	544.869	630.276	618.054	741.015	595.511	506.473	579.806	615.263
Timm10b	490.368	498.197	471.334	366.877	467.033	496.205	514.936	451.987	456.694	482.54
Arvcf	843.073	864.372	767.247	840.76	849.574	969.357	802.967	693.46	828.863	828.84
Syt8	0	0	0	1.17589	0.665289	1.0978	0	0	0.293972	0.440772
Kcnj15	0	0	0	0	0	2.1956	0	2.47664	0	1.16806
Palld	149.36	127.04	155.044	143.458	121.083	139.421	127.808	182.033	143.726	142.586
Csde1	4387.22	4269.55	3977.1	4362.55	4575.19	4200.18	4472.35	4751.44	4249.1	4499.79
Dctn6	1116.6	1138.38	987.853	1091.22	1184.22	1059.38	1211.4	1296.52	1083.51	1187.88
Slc26a1	41.3889	37.3648	38.0966	39.9802	35.9256	31.8362	25.0059	65.631	39.2076	39.5997
Fgd4	891.66	845.69	807.116	1021.85	811.653	914.467	887.246	1038.95	891.578	913.079
Tpk1	43.1884	47.3287	26.579	49.3873	33.9298	32.934	48.1595	30.958	41.6209	36.4953
Mgme1	119.668	139.495	171.878	122.292	97.7975	129.54	107.433	108.972	138.333	110.936
St7	347.306	374.893	443.869	382.164	347.281	317.264	342.673	361.59	387.058	342.202
Azin2	764.794	737.332	646.756	729.051	789.698	671.853	752.955	704.604	719.483	729.778
Rgs21	0	0	0	0	0	0	0	0	0	0
Ddit3	448.979	417.24	476.65	391.571	371.231	337.024	393.611	369.02	433.61	367.722
Ltbp1	167.355	174.369	148.842	132.875	157.674	144.91	156.518	174.603	155.86	158.426
Cc2d2a	542.554	523.107	596.255	567.954	502.959	676.245	510.305	585.726	557.468	568.809
Dmp1	178.152	141.986	191.369	110.533	161	176.746	150.962	156.028	155.51	161.184
Gpr135	505.664	529.335	490.825	478.586	492.979	490.716	550.13	437.127	501.103	492.738
Ffar4	3.59903	7.47296	4.42983	4.70355	5.9876	5.489	6.48301	1.23832	5.05134	4.79948
Aida	966.34	992.658	877.107	999.505	1019.22	917.761	933.553	1064.96	958.902	983.873
Mir6418	0	0	0	0	0	0	0	0	0	0
A730020M07Rik	7.19806	4.98197	9.74563	1.17589	4.65703	5.489	4.63072	4.95328	5.77539	4.93251
Homer3	261.83	229.171	234.781	181.087	210.897	212.973	224.127	288.529	226.717	234.131
Hint3	265.429	262.799	230.351	253.992	228.86	208.582	264.877	230.328	253.143	233.162
Etfdh	486.769	509.407	519.176	497.401	513.603	517.064	514.936	553.529	503.188	524.783
Alg6	224.939	190.56	215.29	224.595	210.897	207.484	189.86	210.515	213.846	204.689
Slc44a5	293.321	372.402	430.58	312.786	334.641	446.804	353.787	388.833	352.272	381.016
Tspan2	2058.65	1590.49	1381.22	1285.25	1342.55	1511.67	1499.43	1707.64	1578.9	1515.32
Rufy3	5051.24	5171.29	4832.95	5262.1	5409.47	5150.88	5272.54	5589.78	5079.39	5355.67
Als2	1181.38	1127.17	1266.05	1345.22	1283.34	1072.55	1097.48	1125.63	1229.95	1144.75
Vgll1	0	0	0	0	0	0	0	0	0	0
Nus1	2459.94	2456.11	2700.43	2377.65	2415	2057.28	2311.66	2490.26	2498.53	2318.55
Cttnbp2nl	628.031	590.364	668.019	598.527	572.149	613.67	621.443	591.917	621.235	599.795
Adamts18	36.8901	31.1373	31.0088	35.2766	27.2769	26.3472	36.1196	35.9113	33.5782	31.4137
Il19	0.899758	0	0	0	0	0	0	0	0.224939	0
Asb18	10.7971	13.7004	16.8334	18.8142	8.64876	14.2714	16.6706	17.3365	15.0363	14.2318
Mettl18	66.5821	63.5202	77.0791	75.2568	57.8802	41.7164	57.4209	92.8741	70.6095	62.4729
Zfp819	1.79952	3.73648	0	2.35178	2.66116	0	3.70458	6.1916	1.97194	3.13933
Tm4sf1	186.25	212.979	222.378	195.197	229.525	218.462	196.343	236.519	204.201	220.212
Ubap1	840.374	924.156	831.037	877.213	914.773	851.893	883.542	917.596	868.195	891.951
1700049E22Rik	0	0	0	0	0	0	0	0	0	0
A730008H23Rik	0	0	0	0	0	0	0	0	0	0
Iqch	9.89734	3.73648	7.9737	9.40711	6.65289	6.5868	2.77843	9.90657	7.75365	6.48117
Slc2a4rg-ps	118.768	102.13	182.509	151.69	112.434	186.626	101.876	115.164	138.774	129.025
Retreg1	914.154	880.564	803.572	819.594	902.798	817.861	894.655	1007.99	854.471	905.827
A330048O09Rik	27.8925	23.6644	21.2632	18.8142	23.2851	24.1516	12.0399	19.8131	22.9086	19.8224
Fhl1	1995.66	2005.24	1986.34	2126.01	1961.27	2182.43	1924.53	2046.94	2028.31	2028.79
Npbwr1	62.983	57.2927	40.7545	56.4426	59.876	51.5966	53.7164	66.8693	54.3682	58.0146
Hnrnpf	978.936	950.311	1023.29	907.786	967.331	974.846	855.757	1138.02	965.081	983.988
Sfxn4	216.842	210.488	245.413	242.233	221.541	256.885	232.462	258.809	228.744	242.424
Sfxn3	2557.11	2462.34	2494	2729.24	2852.1	2701.68	2517.26	2198.02	2560.67	2567.26
2310057N15Rik	0	0	0	0	0	0	0	0	0	0
Camsap2	4339.53	4538.58	4342.12	4589.49	4215.94	4326.43	4679.81	4800.97	4452.43	4505.79
A930033H14Rik	65.6823	37.3648	52.272	48.2114	68.5248	47.2054	50.0118	60.6777	50.8826	56.6049
Psmc5	2958.4	3261.95	2880.28	2708.07	3227.98	3015.66	2916.43	2844.42	2952.17	3001.12
Fli1	79.1787	59.7837	83.2809	75.2568	81.1653	84.5306	76.87	80.4908	74.375	80.7642
Peg12	7.19806	1.24549	2.6579	3.52766	1.99587	7.6846	3.70458	4.95328	3.65728	4.58458
Mlip	619.933	696.231	591.826	629.1	711.86	719.059	642.744	674.885	634.272	687.137
Ptx4	6.2983	6.22747	6.20177	7.05533	7.98347	4.3912	8.3353	3.71496	6.44572	6.10623
Cldn10	610.936	498.197	606.001	383.34	418.467	499.499	466.777	620.399	524.618	501.285
Rad18	89.9758	94.6575	93.9125	95.2469	104.45	119.66	113.916	139.93	93.4482	119.489
Mrpl53	448.079	422.222	467.79	438.606	409.818	468.76	454.737	440.842	444.175	443.539
Tspan11	67.4818	58.5382	88.5967	76.4327	90.4794	57.0856	71.3131	21.0515	72.7624	59.9824
H2al2a	0	0	0	0	0	0	0.926144	0	0	0.231536
Nadsyn1	98.9734	88.43	89.4826	90.5434	90.4794	113.073	89.836	100.304	91.8573	98.4232
Trim42	0	0	0	0	0	0	0	0	0	0
Lrrc40	565.048	467.06	438.553	507.984	542.211	580.736	582.545	612.969	494.661	579.615
Spag16	8.99758	11.2094	9.74563	17.6383	17.9628	12.0758	8.3353	14.8598	11.8977	13.3084
Gvin1	0	0	0	0	0	0	0	0	0	0
Hmx1	0	0	0	0	0	0	0	0	0	0
Cxcl11	1.79952	2.49099	0	1.17589	1.99587	0	0.926144	0	1.3666	0.730503
4933439C10Rik	279.825	239.135	315.404	283.389	264.12	436.924	290.809	263.762	279.438	313.904
Pdcd4	1618.66	1642.81	1699.28	1937.86	1844.18	1658.78	1780.98	1851.29	1724.65	1783.81
Pik3c2g	2.69927	6.22747	4.42983	1.17589	1.99587	0	3.70458	1.23832	3.63312	1.73469
Krtap4-9	0	0	0	0	0	0	0	0	0	0
Zeb2	3576.54	3240.77	3446.41	2945.6	2944.57	3156.17	3308.19	3986.15	3302.33	3348.77
BC031181	2014.56	1999.02	1859.64	1807.34	2053.75	1881.63	1993.99	2148.49	1920.14	2019.46
Scrt2	413.889	483.251	530.694	417.44	430.442	464.369	479.743	352.921	461.319	431.869
Cyp39a1	26.093	22.4189	14.1755	16.4624	27.2769	31.8362	19.449	50.7711	19.7874	32.3333
Rpap3	551.552	585.382	447.413	563.25	565.496	580.736	540.868	640.212	536.899	581.828
Iltifb	0	0	0.885967	2.35178	0	0	0	1.23832	0.809436	0.30958
Pmfbp1	17.0954	13.7004	3.54387	15.2865	17.2975	14.2714	12.0399	22.2898	12.4066	16.4746
Armcx3	1131.9	1254.21	1165.05	1171.18	1210.16	1204.29	1315.12	1410.45	1180.58	1285
Ccdc153	23.3937	52.3107	40.7545	51.7391	47.9008	39.5208	37.9719	65.631	42.0495	47.7561
Lama1	98.0736	90.921	96.5704	110.533	91.1446	49.401	68.5347	53.2478	99.0246	65.582
Fanca	28.7922	37.3648	34.5527	31.749	37.9215	26.3472	25.0059	29.7197	33.1147	29.7486
Naa30	1131.9	1138.38	1176.56	1178.24	1113.69	1085.72	1215.1	1079.82	1156.27	1123.58
Ovch2	0	0	0	0	0	0	0	0	0	0
Nkg7	0	0	0	0	0	0	0	2.47664	0	0.61916
Rap1gap	4625.65	4579.68	4558.3	4597.72	5235.16	5256.26	4802.06	4223.91	4590.34	4879.35
Chchd6	1184.08	1221.83	1049.87	1063	1194.19	1042.91	1162.31	1063.72	1129.7	1115.78
Olfr78	4.49879	2.49099	0.885967	2.35178	5.9876	9.8802	8.3353	12.3832	2.55688	9.14658
Zfp57	218.641	125.795	233.009	224.595	228.86	234.929	180.598	211.753	200.51	214.035
Rapgef4	13419	12184.7	10779.6	9103.73	10913.4	12295.4	11163.7	12597.4	11371.7	11742.5
Zbed4	129.565	105.867	122.263	124.644	111.769	115.269	112.063	139.93	120.585	119.758
Gtf2h3	301.419	265.29	263.132	269.278	302.707	297.504	284.326	286.052	274.78	292.647
Fcgrt	367.101	382.366	400.457	359.822	351.273	333.731	347.304	277.384	377.437	327.423
Mapk1	14271.1	16378.2	14530.7	15411.2	15032.9	13757.6	16072.3	16357	15147.8	15304.9
Ahcyl1	9469.95	8859.19	9213.17	8220.63	8621.48	9010.74	8660.37	8714.06	8940.74	8751.67
Cox7b2	7.19806	4.98197	2.6579	10.583	3.99174	3.2934	4.63072	11.1449	6.35523	5.76519
Rgs17	2257.49	2157.19	2250.35	2681.03	2391.05	2033.12	2278.31	2418.44	2336.52	2280.23
Mzf1	248.333	246.608	277.308	237.529	233.517	273.352	250.059	237.758	252.444	248.671
Cdk2ap1	803.484	691.249	818.633	533.853	613.397	728.939	628.852	593.156	711.805	641.086
Adam34	0	0	0	0	0	0	0	0	0	0
Srcin1	12153	12071.3	11644.3	11427.3	11211.5	11745.4	11153.6	9370.37	11824	10870.2
Nphs1	41.3889	56.0472	43.4124	51.7391	38.5868	55.9878	41.6765	50.7711	48.1469	46.7556
Tsnaxip1	5.39855	7.47296	15.9474	2.35178	9.31405	10.978	7.40915	4.95328	7.79267	8.16362
Phyh	1330.74	1315.24	1096.83	1102.98	1211.49	1228.44	1266.97	1405.49	1211.45	1278.1
Vdac1	9644.5	10377.4	8729.43	9455.32	10500.9	9573.91	10346.9	10025.4	9551.67	10111.8
Grb2	3491.06	3694.13	3660.81	3481.8	3524.04	3330.72	3556.39	3713.72	3581.95	3531.22
Pax7	0	1.24549	0	0	0	0	0	0	0.311373	0
Elane	0	0	0	0	0.665289	0	0	0	0	0.166322
Zcchc18	7332.13	7689.68	7218.86	7959.59	8363.35	7466.14	8045.41	7640.44	7550.06	7878.84
Smarcd3	1118.4	1178.24	1160.62	977.163	1061.8	1140.61	1116	873.016	1108.6	1047.86
Khdc3	8.09782	8.71845	22.1492	15.2865	12.6405	18.6626	12.0399	7.42992	13.563	12.6932
Rab5a	2325.87	2376.4	2189.22	2263.58	2429.64	2098.99	2540.41	2596.76	2288.77	2416.45
Slc25a23	9927.03	9777.12	10094.7	8802.7	8642.77	9394.97	8643.7	8330.18	9650.39	8752.91
Mir6975	0	0	0	0	0	0	1.85229	0	0	0.463072
Olfr15	0	0	0	0	0	0	0	0	0	0
Cd68	183.551	212.979	162.132	149.338	211.562	185.528	179.672	190.701	177	191.866
Sh3kbp1	779.19	1044.97	925.835	931.303	856.893	823.35	877.985	890.353	920.324	862.145
Mir6980	0	0	0	0	0	0	0	0	0	0
Mir6976	0.899758	0	3.54387	1.17589	0	0	1.85229	0	1.40488	0.463072
Pan3	777.391	719.895	776.107	786.669	741.798	742.113	727.949	684.791	765.015	724.163
4930550C14Rik	3.59903	4.98197	4.42983	5.87944	5.9876	2.1956	6.48301	11.1449	4.72257	6.45277
Cobll1	334.71	239.135	254.272	395.098	322.665	248.103	263.951	307.104	305.804	285.456
Tmsb15a	0	0	0	0	0	0	0	0	0	0
Prl3c1	0	0	0	0	0	0	0	0	0	0
Dguok	241.135	220.452	254.272	211.66	218.215	215.169	252.837	235.281	231.88	230.375
Rpl3	9968.42	9606.49	9026.23	9221.32	10039.2	8870.22	9519.84	10353.6	9455.61	9695.72
Cntn6	300.519	381.121	230.351	352.766	326.657	282.135	374.162	375.211	316.189	339.541
Ap1ar	2034.35	1960.41	1870.28	1970.79	2079.03	1912.37	2047.7	1850.05	1958.96	1972.29
Barhl1	1.79952	0	1.77193	1.17589	1.99587	3.2934	0	2.47664	1.18683	1.94148
Fmn2	2405.05	2332.81	2320.35	2398.81	2297.91	2237.32	2294.99	2152.2	2364.25	2245.6
Srfbp1	225.839	245.362	227.693	306.907	269.442	265.668	261.173	261.286	251.45	264.392
Actrt2	0	0	0	0	0	0	0	0	0	0
Ccdc30	279.825	252.835	276.422	299.851	231.521	312.873	275.065	250.141	277.233	267.4
Myl12a	427.385	354.966	445.641	346.887	405.161	376.545	392.685	321.963	393.72	374.089
Stard3nl	713.508	731.105	780.537	693.774	751.112	744.308	749.251	712.034	729.731	739.176
Xaf1	51.2862	57.2927	26.579	37.6284	34.595	30.7384	35.1935	43.3412	43.1966	35.967
Kansl2	990.633	1098.53	948.87	972.46	1023.22	996.802	1024.32	990.657	1002.62	1008.75
Otub1	4385.42	4927.17	4087.85	4244.96	4597.81	4298.98	4641.83	4342.79	4411.35	4470.36
C2cd5	1230.87	1049.95	1442.35	1321.7	1158.27	1222.95	1092.85	1160.31	1261.22	1158.59
Capza1	559.649	555.49	562.589	562.075	522.252	506.086	520.493	689.745	559.951	559.644
Asap1	3390.29	2949.33	2629.55	3605.27	3202.7	3308.77	3084.06	2911.29	3143.61	3126.71
Alyref	536.256	548.017	523.606	506.808	541.546	469.858	492.709	458.179	528.672	490.573
Prkacb	11249.7	11621.7	10861.9	12084.6	12059	10751.8	12141.8	11832.2	11454.5	11696.2
A630077J23Rik	2.69927	2.49099	0.885967	2.35178	1.99587	1.0978	0	3.71496	2.107	1.70216
Scyl2	727.904	670.075	711.431	809.011	728.492	761.873	815.007	709.558	729.605	753.732
1700095B10Rik	0	0	0	0	0	0	0	0	0	0
Gm12505	0	0	0	0	0	0	0	0	0	0
Fhad1os1	0	0	0	0	0	0	0	0	0	0
Rgs19	347.306	453.36	430.58	445.662	431.773	354.589	415.839	362.828	419.227	391.257
LOC100125594	0	0	0	0	0	0	0	0	0	0
AY702102	0.899758	0	0	0	0	0	0	0	0.224939	0
Ctbp1	5477.73	5617.17	5363.64	4852.89	5326.31	5396.78	5201.23	4682.09	5327.86	5151.6
Txndc16	1499.9	1414.88	1504.37	1566.28	1465.63	1416.16	1526.29	1521.9	1496.36	1482.49
Oxt	0.899758	0	0	1.17589	3.32645	0	0	2.47664	0.518911	1.45077
Mfap2	102.572	95.903	99.2283	87.0157	107.777	90.0196	85.2053	92.8741	96.1798	93.9689
Strit1	0	0	0	0	0	0	0	0	0	0
Ncor2	4889.28	5059.19	5437.18	5204.48	4759.48	4788.6	4779.83	4074.08	5147.53	4600.5
Slxl1	0	0	0	0	0	0	0	0	0	0
Avpr1b	0	2.49099	2.6579	1.17589	1.33058	0	1.85229	4.95328	1.58119	2.03404
Gm20556	0	0	0	0	0	0	0	0	0	0
4930452N14Rik	0	0	1.77193	0	0.665289	2.1956	0	0	0.442983	0.715222
Fam229a	7.19806	1.24549	1.77193	2.35178	1.33058	3.2934	6.48301	4.95328	3.14182	4.01507
Skint3	0.899758	0	0	0	0	0	0	0	0.224939	0
Ckm	2.69927	3.73648	6.20177	2.35178	7.31818	4.3912	5.55687	3.71496	3.74732	5.2453
Ncan	5916.81	6081.74	5863.33	5812.42	5295.7	5672.33	5472.59	4876.51	5918.57	5329.28
A830082K12Rik	219.541	180.597	203.772	201.077	204.909	221.756	212.087	225.374	201.247	216.032
Ablim2	2558.91	2961.78	2953.81	2696.31	2772.26	2935.52	2846.97	2434.54	2792.7	2747.32
Fgf1	956.443	838.217	1010	784.317	736.475	773.949	727.949	890.353	897.245	782.181
Armt1	309.517	401.049	351.729	281.037	344.62	331.535	332.486	397.501	335.833	351.536
Ncbp3	400.392	403.54	404.001	484.466	398.508	411.675	376.015	464.37	423.1	412.642
Slc15a3	38.6896	39.8558	40.7545	29.3972	31.2686	46.1076	41.6765	33.4347	37.1743	38.1218
Ccnc	635.229	609.046	633.466	759.624	698.554	661.973	684.421	754.137	659.341	699.771
Atp2a3	204.245	205.506	265.79	259.871	166.988	197.604	201.899	126.309	233.853	173.2
2810004N23Rik	266.328	282.727	273.764	264.575	262.124	266.765	230.61	258.809	271.848	254.577
Rwdd1	660.422	677.548	643.212	667.904	693.897	546.704	637.187	807.385	662.272	671.293
Grtp1	63.8828	47.3287	52.272	49.3873	53.8884	80.1394	49.0856	61.916	53.2177	61.2574
Podxl	721.606	701.213	803.572	745.513	709.198	710.276	674.233	746.707	742.976	710.104
A330076C08Rik	14.3961	12.4549	13.2895	11.7589	9.97934	10.978	13.8922	17.3365	12.9749	13.0465
4930532M18Rik	0	2.49099	0	0	0	0	0	0	0.622747	0
Zfp617	547.952	574.172	535.124	558.547	568.157	428.142	552.908	705.843	553.949	563.762
C1ql1	367.101	388.594	455.387	309.259	322.665	353.491	300.997	286.052	380.085	315.801
Bpnt1	1122.9	1175.75	1259.84	1079.47	1104.38	1069.26	1143.79	1197.46	1159.49	1128.72
Ube3a	3156.35	2976.73	3146.07	3555.89	2995.13	3228.63	3429.51	3499.49	3208.76	3288.19
Ubb	20146.5	21143.5	19895.3	18741.3	22193.4	18624.2	20827.1	20892.9	19981.6	20634.4
Tyr	0	2.49099	0.885967	2.35178	2.66116	0	2.77843	0	1.43218	1.3599
Nob1	553.351	596.591	580.308	564.426	512.938	629.039	576.062	537.431	573.669	563.868
Med21	251.932	229.171	232.123	204.605	256.802	252.494	237.093	309.58	229.458	263.992
Sostdc1	28.7922	34.8738	31.0088	34.1008	24.6157	27.445	29.6366	44.5795	32.1939	31.5692
Ftsj3	647.826	631.465	575.878	669.08	695.227	703.69	702.943	614.207	631.062	679.017
Gdpd3	20.6944	16.1914	17.7193	22.3419	12.6405	17.5648	14.8183	8.66824	19.2368	13.423
Tjap1	373.399	328.81	393.369	369.229	329.318	417.164	300.997	314.533	366.202	340.503
Mrps7	859.269	810.816	818.633	718.468	811.653	746.504	754.808	755.376	801.796	767.085
Stau2	3204.04	3402.69	3033.55	2977.35	3323.79	3147.39	3375.8	3297.65	3154.41	3286.16
Paqr5	69.2813	67.2566	59.3598	57.6185	56.5496	54.89	62.9778	58.2011	63.3791	58.1546
Mir6940	0	0	0	0	0.665289	0	0	0	0	0.166322
Mir6939	1.79952	0	0	1.17589	0.665289	3.2934	0	3.71496	0.743851	1.91841
Mir6942	4.49879	1.24549	5.3158	2.35178	1.99587	3.2934	4.63072	1.23832	3.35296	2.78958
Clasp1	2432.94	2613.04	2612.72	2856.23	2576	2584.22	2583.94	2619.05	2628.73	2590.8
Rbm10	1134.59	1091.05	1340.47	1177.06	1025.21	1115.36	1000.24	1134.3	1185.79	1068.78
Mrgprd	0	0	0	0	0	0	0	0	0	0
Slc41a3	90.8755	113.34	89.4826	98.7746	124.409	114.171	101.876	69.346	98.1182	102.451
Flot2	2747.86	2956.8	2428.43	2456.43	2785.57	2747.79	2802.51	2480.36	2647.38	2704.06
Ccnyl1	261.83	280.236	283.509	268.103	284.079	278.841	326.003	323.202	273.419	303.031
Ecm1	88.1763	90.921	96.5704	96.4228	109.107	132.834	107.433	106.496	93.0226	113.967
Cd82	317.614	278.99	308.316	244.585	254.141	287.624	222.275	269.954	287.377	258.498
Anks1	952.843	876.827	987.853	860.75	751.777	894.707	896.508	887.876	919.568	857.717
Syt6	222.24	170.633	177.193	181.087	141.041	205.289	162.075	174.603	187.788	170.752
Gm20609	1.79952	0	0.885967	3.52766	0.665289	1.0978	0	2.47664	1.55329	1.05993
Dnmt3a	1885.89	1631.6	1898.63	2019	1727.76	1968.35	1760.6	1909.49	1858.78	1841.55
Mpv17l	1651.06	1729.99	1489.31	1636.84	1697.15	1606.08	1689.29	1968.93	1626.8	1740.36
Pde4dip	4617.56	4639.46	4867.5	4925.8	4639.06	4801.78	4743.71	4625.13	4762.58	4702.42
Pomgnt2	857.469	878.073	776.107	803.132	842.922	738.819	896.508	747.946	828.695	806.549
Mir6406	0.899758	0	0	0	0	1.0978	0.926144	2.47664	0.224939	1.12515
Ankrd10	1058.12	937.856	1429.95	1248.79	1019.89	1291.01	1033.58	989.418	1168.68	1083.47
4930504C09Rik	0	0	0	0	0	0	0	0	0	0
Nsg1	5292.38	5668.24	5015.46	5081.01	5553.84	5183.81	5580.94	5082.07	5264.27	5350.16
Prkar1b	17365.3	20109.7	17497.8	17683	18975.4	18008.3	18752.6	17850.4	18164	18396.7
Tmem159	276.226	271.518	285.281	296.324	331.314	279.939	308.406	243.949	282.337	290.902
Thumpd1	1184.08	1243	1117.2	1242.91	1267.38	1098.9	1218.81	1306.43	1196.8	1222.88
Brdt	415.688	401.049	386.281	435.079	434.434	393.012	428.805	433.412	409.524	422.416
Adgrv1	35.0906	33.6283	46.9562	37.6284	36.5909	42.8142	36.1196	33.4347	38.3259	37.2398
Ctu1	205.145	264.045	248.071	210.484	223.537	182.235	220.422	224.136	231.936	212.583
Cpa5	1.79952	0	0.885967	0	0.665289	1.0978	0	0	0.671371	0.440772
Ube2m	3580.14	3529.73	3402.11	2910.32	3554.64	3467.95	3438.77	2783.74	3355.57	3311.28
Ccdc136	1849	1868.24	1499.94	2097.78	2176.16	2075.94	1999.55	1829	1828.74	2020.16
Mrps35	265.429	281.481	272.878	257.52	258.798	244.809	235.241	320.725	269.327	264.893
Gpr84	34.1908	17.4369	28.3509	21.166	25.9463	20.8582	18.5229	17.3365	25.2862	20.666
Eva1a	315.815	245.362	287.939	205.78	189.607	220.658	244.502	164.697	263.724	204.866
Pcdhgb8	60.2838	57.2927	59.3598	48.2114	51.2273	57.0856	50.0118	63.1544	56.2869	55.3698
Znf41-ps	8.09782	7.47296	10.6316	4.70355	7.31818	7.6846	7.40915	12.3832	7.72648	8.69879
Tmem141	297.82	297.673	269.334	277.51	302.041	309.58	313.963	261.286	285.584	296.717
Rsph6a	8.09782	12.4549	15.9474	11.7589	21.2893	19.7604	19.449	3.71496	12.0648	16.0534
Thy1	14549.1	15834	13674	14118.9	15704.2	13842.2	14859.1	14458.6	14544	14716
Thrb	1465.71	1459.72	1551.33	1540.41	1458.31	1354.68	1404.96	1514.47	1504.29	1433.11
Thpo	139.462	83.448	151.5	126.996	143.037	160.279	126.882	106.496	125.352	134.173
Adam17	327.512	320.092	351.729	321.017	292.727	308.482	283.4	354.16	330.087	309.692
Prap1	4.49879	7.47296	7.08773	9.40711	5.32231	8.7824	9.26144	7.42992	7.11665	7.69902
Uox	7.19806	3.73648	7.9737	2.35178	13.9711	14.2714	4.63072	14.8598	5.315	11.9333
Patl2	4.49879	0	0	1.17589	1.33058	0	0.926144	4.95328	1.41867	1.8025
Tmem86a	356.304	401.049	326.036	358.646	404.496	344.709	382.498	390.071	360.509	380.443
Plce1	260.93	255.326	318.062	322.193	271.438	292.015	283.4	299.674	289.128	286.632
Gpr21	51.2862	41.1013	46.9562	57.6185	50.562	66.9658	47.2334	40.8646	49.2406	51.4064
Olfr518	0.899758	0	0	0	0	0	0	0	0.224939	0
Olfr420	0	0	0	0	0	0	0	0	0	0
Olfr1340	0.899758	0	0	0	0	0	0	0	0.224939	0
Aknad1	0	1.24549	0.885967	0	0	0	0.926144	1.23832	0.532865	0.541116
Pde2a	12194.4	13414	13105.2	12682	13013.7	12383.2	12341.8	11505.2	12848.9	12311
Rhbdf2	35.9903	34.8738	39.8685	12.9348	28.6074	30.7384	25.932	27.2431	30.9168	28.1302
Mtmr11	107.071	118.322	154.158	144.634	125.74	127.345	125.029	179.556	131.046	139.418
Rps27l	152.959	143.232	159.474	158.745	170.314	131.736	162.075	226.613	153.602	172.684
Ppa1	1356.83	1534.45	1357.3	1501.61	1510.21	1323.95	1497.58	1525.61	1437.55	1464.33
Mfap3l	1407.22	1373.78	1242.13	1224.1	1176.9	1367.86	1321.61	1477.32	1311.81	1335.92
Ifi30	41.3889	32.3828	50.5001	47.0355	44.5744	54.89	28.7105	43.3412	42.8268	42.879
Cpvl	0.899758	0	1.77193	0	0	1.0978	1.85229	0	0.667923	0.737522
Nipbl	1292.95	1194.43	1365.27	1452.22	1111.03	1146.1	1189.17	1426.55	1326.22	1218.21
Rbm12b1	141.262	163.16	240.983	210.484	195.595	230.538	139.848	182.033	188.972	187.003
1700029P11Rik	0	0	0	0	0	0	0	0	0	0
Defa29	0	0	0	0	0	0	0	0	0	0
1810012K16Rik	0.899758	4.98197	0	1.17589	1.99587	4.3912	2.77843	0	1.7644	2.29137
Ascl5	17.0954	19.9279	23.9211	24.6937	23.9504	24.1516	29.6366	19.8131	21.4095	24.3879
Nox4	0.899758	0	2.6579	1.17589	3.99174	2.1956	5.55687	0	1.18339	2.93605
Eral1	336.509	359.948	384.509	365.701	302.041	340.318	290.809	347.968	361.667	320.284
Insm2	9.89734	12.4549	7.9737	8.23122	12.6405	18.6626	5.55687	3.71496	9.6393	10.1437
Nqo2	175.453	150.705	189.597	119.941	128.401	152.594	139.848	182.033	158.924	150.719
4930526I15Rik	326.612	331.301	309.202	288.093	320.004	390.817	329.707	303.389	313.802	335.979
4930511M06Rik	0.899758	1.24549	2.6579	0	1.33058	2.1956	0	0	1.20079	0.881544
1110038B12Rik	137.663	141.986	116.948	134.051	135.719	144.91	149.109	162.22	132.662	147.989
1110020A21Rik	15.2959	9.96395	9.74563	8.23122	10.6446	6.5868	3.70458	7.42992	10.8092	7.09148
Angel2	1133.69	1088.56	1110.12	1195.88	1226.13	1232.83	1178.06	1294.05	1132.06	1232.76
Cpeb3	2002.86	2154.7	2036.84	2171.87	2110.96	2162.67	2128.28	1994.93	2091.57	2099.21
Armh3	394.094	483.251	397.799	460.948	447.74	383.132	466.777	387.594	434.023	421.311
Dhx30	2843.23	2860.9	2668.53	2840.95	2759.62	2872.94	2737.68	2461.78	2803.4	2708.01
Marchf1	795.386	810.816	699.028	884.268	803.67	736.624	861.314	814.815	797.374	804.106
Efemp2	228.538	226.68	185.167	210.484	216.884	210.778	202.826	208.038	212.717	209.631
Mmaa	498.466	458.342	504.115	482.114	431.107	469.858	425.1	480.468	485.759	451.634
4933406K04Rik	0	0	0	0	0	0	0	0	0	0
Npy4r	0	0	0	1.17589	0	1.0978	1.85229	0	0.293972	0.737522
Raet1b	0	0	0	0	0	0	0	0	0	0
Gpr12	500.265	470.796	343.755	526.798	562.169	496.205	523.271	404.931	460.404	496.644
Cstf2	2177.41	2111.11	2299.97	2514.05	2136.91	2718.15	2233.86	2128.67	2275.64	2304.4
Hap1	4683.24	5436.58	5634.75	5706.59	5040.23	5239.8	5198.45	4396.04	5365.29	4968.63
Gabra6	3.59903	0	16.8334	4.70355	1.33058	0	1.85229	8.66824	6.28399	2.96278
Ugt1a1	0	0	0	1.17589	0.665289	0	0	0	0.293972	0.166322
Ormdl2	44.9879	58.5382	66.4475	42.332	47.9008	36.2274	40.7503	33.4347	53.0764	39.5783
Tec	28.7922	24.9099	29.2369	27.0454	32.5992	43.912	46.3072	23.5281	27.4961	36.5866
Tom1	476.872	428.45	416.404	446.838	452.397	453.391	430.657	378.926	442.141	428.843
Sgpl1	805.283	741.068	726.493	719.644	764.417	824.448	746.472	844.535	748.122	794.968
Ang5	0	0	0	0	0	0	0	0	0	0
Hvcn1	48.5869	46.0833	38.9825	37.6284	40.5827	35.1296	47.2334	50.7711	42.8203	43.4292
1700109H08Rik	20.6944	16.1914	23.0351	30.5731	19.9587	34.0318	12.966	32.1963	22.6235	24.7882
Nmrk2	0.899758	1.24549	0.885967	1.17589	2.66116	1.0978	0.926144	1.23832	1.05178	1.48086
Pi4k2b	60.2838	41.1013	55.8159	51.7391	47.2355	42.8142	48.1595	68.1076	52.235	51.5792
Rtn4ip1	241.135	269.027	248.071	236.354	248.153	243.712	260.247	267.477	248.646	254.897
Sdr42e1	187.15	234.153	162.132	185.79	198.256	194.311	197.269	179.556	192.306	192.348
Ahctf1	1244.36	1134.64	1252.76	1385.2	1262.72	1332.73	1228.07	1396.83	1254.24	1305.09
Stk31	1.79952	3.73648	0	0	1.99587	0	0	3.71496	1.384	1.42771
Ctrb1	6.2983	3.73648	1.77193	0	0	3.2934	0	0	2.95168	0.82335
C330018D20Rik	215.942	220.452	190.483	206.956	219.545	193.213	196.343	241.473	208.458	212.643
Ankrd55	77.3792	77.2206	77.0791	89.3675	59.2108	81.2372	79.6484	78.0142	80.2616	74.5276
Sema3d	227.639	210.488	245.413	221.067	186.946	209.68	215.792	236.519	226.152	212.234
Wdr82	3292.21	3452.51	3554.5	3544.13	3460.84	3249.49	3423.03	3506.92	3460.84	3410.07
Slc6a19	6.2983	7.47296	5.3158	4.70355	5.32231	9.8802	3.70458	11.1449	5.94765	7.51299
4933430I17Rik	5.39855	2.49099	6.20177	8.23122	9.97934	5.489	8.3353	4.95328	5.58063	7.18923
Dao	0.899758	0	7.08773	5.87944	1.99587	0	2.77843	2.47664	3.46673	1.81274
E2f3	787.288	824.517	661.817	773.734	793.69	811.274	777.961	858.156	761.839	810.27
Usp17lc	0	0	0	0	0	0	0	0	0	0
Zbtb39	253.732	353.72	326.036	323.369	303.372	326.046	339.895	326.917	314.214	324.058
1810058I24Rik	256.431	237.889	236.553	195.197	242.831	214.071	234.314	210.515	231.518	225.433
Klkb1	0	1.24549	3.54387	3.52766	1.99587	0	2.77843	0	2.07926	1.19358
Neurog1	4.49879	0	0.885967	1.17589	1.33058	9.8802	0.926144	2.47664	1.64016	3.65339
Neurod2	2971	3131.17	2963.56	3177.25	3035.05	3077.13	3050.72	2792.41	3060.74	2988.83
Hspb1	112.47	78.4661	298.571	104.654	97.7975	99.8998	84.2791	84.2058	148.54	91.5456
Neb	82.7777	68.5021	78.851	83.4881	79.1694	81.2372	77.7961	99.0657	78.4047	84.3171
Ptger3	147.56	133.268	82.3949	183.439	183.62	128.443	123.177	125.07	136.665	140.077
Ptcra	1.79952	1.24549	2.6579	2.35178	3.32645	1.0978	1.85229	2.47664	2.01367	2.18829
Pstpip1	38.6896	27.4009	22.1492	32.9249	33.9298	30.7384	26.8582	37.1496	30.2911	32.169
Scn1b	10862.8	10886.9	9953.83	8548.71	10654.6	11088.9	10611.8	8399.53	10063	10188.7
Slc20a1	3209.44	3002.88	3367.56	3468.87	3401.62	3682.02	3193.35	3605.99	3262.19	3470.74
Csnk1g2	4528.48	4594.62	5034.06	3662.89	4270.49	4338.5	4145.42	3256.78	4455.01	4002.8
Gm12348	0	2.49099	2.6579	0	0	0	0.926144	2.47664	1.28722	0.850696
Olfr1333	0	0	0	0	0	0	0	0	0	0
Olfr741	0	0	0	0	0	0	0	0	0	0
Zc2hc1c	80.9782	62.2747	86.8247	71.7292	75.843	52.6944	60.1994	65.631	75.4517	63.5919
Rap2c	837.674	838.217	834.58	851.343	857.558	863.968	847.422	925.026	840.454	873.493
Nkx2-3	0	0	0	0	0	0	0	0	0	0
Aplf	134.964	98.394	125.807	159.921	136.384	122.954	118.546	139.93	129.771	129.454
Fam13c	1285.75	1302.79	1456.53	1362.85	1226.79	1463.37	1432.75	1372.06	1351.98	1373.74
Tex33	0	0	0	0	0	0	0	0	0	0
Phospho2	422.886	411.013	408.431	439.782	423.124	429.24	438.992	489.137	420.528	445.123
Col20a1	177.252	137.004	206.43	190.494	192.934	159.181	125.956	137.454	177.795	153.881
Fgd6	412.089	494.461	559.045	469.179	406.492	466.565	378.793	440.842	483.694	423.173
Ccdc60	16.1956	14.9459	18.6053	24.6937	17.2975	18.6626	10.1876	17.3365	18.6101	15.871
Trerf1	1086.91	1205.64	1214.66	1141.79	1097.06	1261.37	1185.46	988.18	1162.25	1133.02
Ctnnd1	1495.4	1406.16	1538.04	1598.03	1337.23	1482.03	1399.4	1559.05	1509.41	1444.43
Stxbp1	23130.1	24572.3	20940.7	22932.2	24780	23275.5	24652.1	20343.1	22893.8	23262.7
Zfp275	617.234	509.407	564.361	677.312	580.798	629.039	571.431	525.048	592.078	576.579
Acer2	124.167	99.6395	112.518	125.82	126.405	121.856	134.291	126.309	115.536	127.215
Pdzd4	4102	4300.69	4203.91	3961.57	3861.34	3818.15	3865.73	3125.52	4142.04	3667.68
Matn4	362.602	356.211	416.404	305.731	331.979	362.274	293.588	229.089	360.237	304.233
Scn1a	2904.42	2315.37	2237.07	2566.96	2683.11	3052.98	2809.92	3229.54	2505.95	2943.89
C87198	0	0	0	0	0	0	0	0	0	0
Adh5	948.345	961.521	907.23	870.157	926.748	822.252	951.15	970.843	921.813	917.748
Tmcc2	6862.45	6582.43	7644.12	5957.05	5935.71	6373.82	5778.21	4907.46	6761.51	5748.8
Hnrnph3	501.165	468.305	639.668	570.306	488.988	553.291	470.481	465.609	544.861	494.592
Il1r1	87.2765	53.5562	92.1405	79.9604	59.876	82.335	96.319	101.542	78.2334	85.0181
Gm3417	0	0	0	0	0	0	0	0	0	0
Odf2	1452.21	1407.41	1474.25	1620.37	1486.92	1798.2	1440.15	1448.84	1488.56	1543.53
Stx8	397.693	464.569	397.799	370.405	450.401	363.372	388.054	412.361	407.616	403.547
S100pbp	781.889	711.177	718.519	837.232	753.773	769.558	764.995	772.712	762.204	765.259
A930041C12Rik	3.59903	2.49099	1.77193	0	0.665289	4.3912	1.85229	1.23832	1.96549	2.03677
BC051537	7.19806	6.22747	5.3158	14.1107	10.6446	4.3912	5.55687	3.71496	8.213	6.07691
Nt5c3b	661.322	692.494	757.501	725.523	665.955	689.418	677.938	599.347	709.21	658.164
Gpr179	2.69927	8.71845	6.20177	10.583	5.9876	12.0758	8.3353	11.1449	7.05062	9.3859
2310057J18Rik	1.79952	0	0	1.17589	0	0	0	0	0.743851	0
Gm16157	0	0	0.885967	0	0	1.0978	0	0	0.221492	0.27445
Gtf2ird1	520.96	589.118	552.843	592.648	564.165	588.421	591.806	521.333	563.892	566.431
Zfp37	394.994	363.684	361.474	413.913	371.231	377.643	411.208	463.132	383.516	405.804
Pbx1	4663.44	4416.52	4629.18	4770.58	4481.39	4284.71	4451.98	4849.26	4619.93	4516.84
Lbx2	0.899758	3.73648	7.9737	0	3.32645	4.3912	0	0	3.15248	1.92941
Lbx1	0	0	0	3.52766	0.665289	2.1956	0	3.71496	0.881916	1.64396
Lats1	951.044	895.51	941.782	971.284	855.562	952.89	887.246	876.731	939.905	893.107
Lat	2.69927	4.98197	7.9737	4.70355	7.98347	9.8802	0.926144	4.95328	5.08962	5.93577
Lasp1	3357	3354.11	3863.7	3117.28	2937.25	2903.68	2847.89	2554.66	3423.02	2810.87
Laptm5	869.166	853.163	854.958	689.07	725.165	867.262	714.983	614.207	816.589	730.404
Ing1	763.894	824.517	906.344	836.056	777.723	818.959	811.302	823.483	832.703	807.867
Actn3	64.7826	80.9571	39.8685	75.2568	81.8306	81.2372	65.7562	85.4441	65.2162	78.567
Slc9b1	7.19806	9.96395	11.5176	9.40711	3.32645	15.3692	1.85229	3.71496	9.52167	6.06572
Nalcn	3060.98	3030.29	2646.38	3423.01	3178.75	2901.48	3095.17	3223.35	3040.16	3099.69
Mir6981	0	0	0	0	0	0	0	0	0	0
Aadacl3	0	0	0	0	0	0	0	0	0	0
Bglap	0	2.49099	0	1.17589	0	1.0978	0	0	0.916719	0.27445
Klk1b3	0	0	0	3.52766	0.665289	1.0978	0.926144	0	0.881916	0.672308
Cnga1	0	0	0	0	0.665289	0	0	0	0	0.166322
Ccr10	11.6969	7.47296	4.42983	11.7589	8.64876	9.8802	14.8183	16.0982	8.83963	12.3614
Ccr8	0	0	0	0	0	0	0	0	0	0
Ccr7	0.899758	0	0	0	1.33058	1.0978	0	0	0.224939	0.607095
Clk4	927.65	814.553	992.283	1057.12	909.451	1183.43	859.462	923.787	947.902	969.032
Lta4h	664.021	752.278	680.422	771.383	726.496	712.472	703.87	733.086	717.026	718.981
Tmem116	33.291	49.8197	42.5264	43.5079	41.2479	60.379	58.3471	49.5328	42.2863	52.3767
Mast2	2978.2	2860.9	3424.26	2897.39	2808.85	2939.91	2873.83	2662.39	3040.19	2821.24
Pigv	163.756	146.968	152.386	168.152	184.285	169.061	155.592	122.594	157.816	157.883
Klrb1a	0	0	0.885967	0	0	0	0	1.23832	0.221492	0.30958
Cabyr	246.534	222.943	152.386	243.409	232.186	229.44	238.945	268.716	216.318	242.322
Mtif2	570.446	508.161	590.054	567.954	600.756	518.161	553.834	635.259	559.154	577.003
Blcap	2396.95	2482.27	2642.84	2752.75	2649.18	2253.78	2541.34	2491.5	2568.7	2483.95
Sgk1	1095.01	998.886	1603.6	888.971	1014.57	1430.43	1364.21	890.353	1146.62	1174.89
Timp3	2324.97	2326.58	2374.39	2141.29	1971.25	2122.05	1995.84	1905.78	2291.81	1998.73
Sertad1	188.949	212.979	206.43	169.328	169.649	215.169	240.797	183.271	194.422	202.222
Bace1	2797.35	2969.26	2714.6	3026.74	2858.08	2725.84	2956.25	2944.73	2876.99	2871.22
Ash2l	990.633	945.329	1006.46	926.6	940.719	946.303	888.172	1061.24	967.255	959.109
Smarcal1	1519.69	1644.05	1545.13	1641.54	1512.87	1541.31	1486.46	1594.96	1587.6	1533.9
Dusp14	816.08	880.564	825.721	809.011	884.17	854.088	830.751	822.245	832.844	847.813
Cd248	95.3743	87.1845	99.2283	105.83	109.773	66.9658	69.4608	43.3412	96.9043	72.3851
Npy5r	114.269	89.6755	84.1668	117.589	102.455	106.487	102.802	120.117	101.425	107.965
Npy1r	659.522	683.776	697.256	741.985	659.967	588.421	656.636	718.226	695.635	655.812
Cbx5	5301.37	5229.83	5648.04	5958.23	5152	5031.22	5298.47	5655.41	5534.37	5284.27
Bclaf3	151.159	198.033	186.939	197.549	175.636	167.963	201.899	217.944	183.42	190.861
Zbtb3	98.0736	84.6935	106.316	70.5533	88.4835	85.6284	73.1654	128.785	89.9091	94.0156
Abcc8	711.708	587.873	452.729	759.624	709.198	776.144	731.654	707.081	627.983	731.019
4930583I09Rik	0	0	0	0	0	0	0.926144	0	0	0.231536
Nr6a1	251.032	219.207	216.176	277.51	229.525	231.636	242.65	250.141	240.981	238.488
Fut10	206.045	199.279	195.799	182.263	161.665	188.822	169.484	238.996	195.846	189.742
Tmem200a	533.556	552.999	520.062	644.387	604.748	463.271	572.357	683.553	562.751	580.982
Rgs7bp	5866.42	5503.83	5780.05	5665.43	5429.43	5779.92	5595.76	6381.07	5703.93	5796.54
Ak7	17.0954	22.4189	30.1229	31.749	30.6033	25.2494	18.5229	42.1029	25.3465	29.1196
Pold3	459.776	444.641	504.115	536.205	490.984	440.218	446.402	438.366	486.184	453.992
Cds2	17429.2	17243.9	17201.9	17793.5	17120.6	16873.2	17436.5	18229.3	17417.1	17414.9
Armc9	609.136	694.985	662.703	690.246	585.455	596.105	612.181	655.072	664.268	612.203
Asb10	6.2983	6.22747	5.3158	5.87944	9.31405	7.6846	10.1876	8.66824	5.93025	8.96362
Ppp1r3c	940.247	878.073	1111.89	812.539	759.76	1069.26	790.001	869.301	935.687	872.08
Slc22a5	248.333	225.434	276.422	291.62	245.492	296.406	224.127	271.192	260.452	259.304
1600023N17Rik	9.89734	8.71845	14.1755	10.583	8.64876	8.7824	9.26144	9.90657	10.8436	9.14979
Dlk1	334.71	335.038	515.633	515.039	330.649	257.983	318.594	386.356	425.105	323.395
Slc7a7	36.8901	48.5742	49.6141	36.4525	45.905	57.0856	48.1595	29.7197	42.8827	45.2174
Gm3500	3.59903	1.24549	0.885967	3.52766	0.665289	0	0	1.23832	2.31454	0.475903
Tcf7l2	116.969	119.567	111.632	138.755	91.1446	87.824	75.9438	89.1591	121.731	86.0179
Bcl2l2	3684.51	3585.78	3504.88	3601.75	3537.34	3442.7	3511.01	3436.34	3594.23	3481.85
Anxa4	103.472	90.921	72.6493	77.6086	73.1818	65.868	78.7223	96.589	86.1628	78.5903
Rgl1	2685.78	3077.61	3542.09	2957.36	2933.93	2722.54	3013.67	2736.69	3065.71	2851.71
Psme3	2395.16	2279.25	2229.09	2405.87	2506.81	2240.61	2368.15	2292.13	2327.34	2351.93
Tmem19	817.88	874.336	832.809	785.493	857.558	777.242	829.825	829.675	827.629	823.575
Mrpl42	542.554	580.4	576.764	544.436	598.095	510.477	577.914	655.072	561.039	585.389
Herc4	777.391	787.152	703.457	864.278	825.624	839.817	752.955	838.343	783.069	814.185
Aup1	1159.79	1115.96	1269.59	1114.74	1119.02	1208.68	1095.63	1045.14	1165.02	1117.12
Hadhb	1094.11	1072.37	1013.55	920.72	991.946	1039.62	979.861	1220.98	1025.19	1058.1
Agbl5	382.397	311.373	391.597	437.43	304.037	433.631	356.566	397.501	380.699	372.934
Pvr	131.365	150.705	193.141	154.041	148.36	207.484	174.115	158.505	157.313	172.116
Zmym2	1976.77	1871.98	1777.25	2106.02	1890.75	2064.96	1977.32	2243.84	1933	2044.22
Mir3084-2	0	0	0	0	0	0	0	0	0	0
Nol8	498.466	510.652	481.08	636.156	575.475	573.051	575.136	579.534	531.588	575.799
Anxa6	1847.2	2182.1	1919.89	1888.48	1938.65	2035.32	1981.02	1988.74	1959.42	1985.93
H60c	2.69927	2.49099	0.885967	3.52766	5.32231	5.489	5.55687	2.47664	2.40097	4.7112
Sh3gl1	727.904	737.332	771.677	726.699	715.851	794.807	735.359	738.039	740.903	746.014
Cpt1c	2686.68	2961.78	2596.77	2721.01	2756.29	2896	2826.59	2552.18	2741.56	2757.77
Map2k7	1846.3	1789.77	1826.86	1959.03	1941.98	1917.86	1762.45	1821.57	1855.49	1860.96
Lrrc73	1166.09	1336.41	1198.71	1100.63	1280.02	1246	1284.56	1011.71	1200.46	1205.57
Zfp936	0	0	0	0	0	0	0	0	0	0
Cmip	9283.7	10105.9	10278.1	9305.98	9296.09	9017.33	9550.4	8816.84	9743.43	9170.16
Dpy30	304.118	311.373	275.536	296.324	347.946	271.157	275.065	356.636	296.838	312.701
Gm4710	0	0	0	0	0	0	0	0	0	0
Ect2	16.1956	13.7004	18.6053	3.52766	5.32231	14.2714	12.966	16.0982	13.0073	12.1645
Rpl31	3249.03	3102.52	3239.98	2877.4	3059.67	2734.62	3003.49	3287.74	3117.23	3021.38
Insig2	943.846	845.69	995.826	917.193	962.674	899.098	896.508	1058.76	925.639	954.261
4921509O07Rik	0	0	0	0	1.33058	1.0978	0.926144	0	0	0.838631
Prl7c1	0	0	0	0	0	0	0	0	0	0
Cers3	5.39855	9.96395	13.2895	9.40711	7.31818	10.978	4.63072	6.1916	9.51477	7.27963
Ldb2	1162.49	1098.53	1126.06	1080.64	1119.68	1029.74	1144.71	1104.58	1116.93	1099.68
Ncoa7	1817.51	1950.44	1921.66	2021.35	1983.23	1801.49	2063.45	2027.13	1927.74	1968.82
Cmah	1.79952	3.73648	1.77193	1.17589	1.99587	2.1956	7.40915	0	2.12095	2.90016
Vps13d	3370.49	3205.9	3281.62	3609.98	3272.56	3439.41	3461.93	3536.64	3367	3427.63
Adra2b	4.49879	2.49099	0.885967	3.52766	4.65703	6.5868	10.1876	3.71496	2.85085	6.28659
Zfp59	170.954	125.795	178.965	177.559	161	141.616	158.371	215.468	163.318	169.114
Mir802	0	0	0	0	0	0	0	0	0	0
Commd6	396.793	368.666	471.334	402.154	381.876	313.971	326.003	416.076	409.737	359.481
Tmem42	296.02	277.745	264.018	275.158	290.731	251.396	313.963	294.72	278.235	287.703
Traf7	904.257	839.462	874.449	979.515	892.153	1183.43	898.36	821.007	899.421	948.737
H2al2b	0	0	0	0	0	0	0	0	0	0
Vmn1r151	0	0	0	0	0	0	0	0	0	0
Mynn	339.209	315.11	335.781	326.897	308.694	332.633	351.935	323.202	329.249	329.116
Rab27b	1183.18	1003.87	1010.89	1208.81	1155.61	1074.75	1067.84	1271.76	1101.69	1142.49
E230029C05Rik	20.6944	36.1193	31.0088	24.6937	31.9339	19.7604	22.2275	19.8131	28.1291	23.4337
Olfr1216	0	0	0	0	0	0	0	0	0	0
Olfr1223	0	0	0	0	0	0	0	0	0	0
Olfr1225	0	0	0	0	0	0	0	0	0	0
1700125G02Rik	4.49879	7.47296	5.3158	11.7589	3.99174	15.3692	6.48301	3.71496	7.26161	7.38973
1700045H11Rik	0	0	0	0	0	0	0	0	0	0
Bmp3	743.2	876.827	786.738	1011.26	995.273	778.34	981.713	802.432	854.507	889.439
Il6ra	130.465	124.549	119.605	130.524	122.413	140.518	117.62	125.07	126.286	126.406
Meis2	2135.13	2145.98	2232.64	2256.53	2184.14	1960.67	1931.94	1845.1	2192.57	1980.46
Kcnd1	222.24	241.626	231.237	298.676	232.186	307.384	298.218	191.94	248.445	257.432
Kcnc3	3061.88	2564.47	2795.22	2523.46	2485.52	3079.33	2815.48	2732.97	2736.26	2778.33
Tnfrsf18	77.3792	104.621	113.404	122.292	99.7934	136.127	94.4667	128.785	104.424	114.793
Foxa3	0	0	0	0	0	0	0	0	0	0
Foxa1	0.899758	1.24549	0.885967	1.17589	0.665289	0	0	0	1.05178	0.166322
Jpt1	1369.43	1612.91	1310.34	1261.73	1427.05	1424.94	1326.24	1400.54	1388.6	1394.69
Hmgcs2	144.861	160.669	201.114	170.504	122.413	122.954	117.62	195.655	169.287	139.66
Tnnc1	44.9879	43.5923	62.9036	39.9802	41.2479	45.0098	52.7902	33.4347	47.866	43.1207
Klra6	0	0	0	0	0	0	0	0	0	0
Serpina3c	1.79952	2.49099	2.6579	4.70355	1.99587	1.0978	6.48301	1.23832	2.91299	2.70375
Klk1b8	0	0	0	0	0	0	0	0	0	0
Gsta1	0	0	0	1.17589	0	0	0	0	0.293972	0
Ankdd1a	13.4964	17.4369	12.4035	18.8142	10.6446	9.8802	10.1876	30.958	15.5378	15.4176
St3gal2	3215.73	3388.99	3450.84	2917.38	3039.71	3179.23	3030.34	2612.86	3243.23	2965.53
Tbca	671.219	693.74	685.738	713.764	685.913	573.051	689.051	803.67	691.115	687.922
Gm11351	0	0	0	0	0	0	0	0	0	0
Pacsin3	623.532	600.328	540.44	529.15	560.839	658.68	553.834	445.795	573.362	554.787
Ush1c	6.2983	0	2.6579	11.7589	0.665289	4.3912	0.926144	4.95328	5.17877	2.73398
Hp	8.09782	8.71845	8.85967	3.52766	11.3099	7.6846	0.926144	8.66824	7.3009	7.14723
Ceacam2	13.4964	12.4549	14.1755	14.1107	12.6405	12.0758	7.40915	26.0047	13.5594	14.5325
Slc25a4	12711.8	13336.7	11264.2	11954.1	13304.5	12097.8	12766.9	12800.5	12316.7	12742.4
Ang	17.0954	31.1373	29.2369	18.8142	21.2893	27.445	14.8183	26.0047	24.071	22.3893
Amy1	277.125	254.081	304.772	343.359	274.765	342.513	232.462	294.72	294.834	286.115
Bgn	252.832	252.835	271.106	332.776	302.041	196.506	250.059	227.851	277.387	244.114
Mir19b-1	0	0	0	0	0	0	0	0	0	0
Ctnnb1	11483.6	12406.4	11949	12083.4	11621.3	11308.4	11497.2	11509	11980.6	11484
Ctsl	1465.71	1473.42	1271.36	1468.68	1734.41	1586.32	1542.96	1765.85	1419.79	1657.38
Ctsd	7249.35	7284.89	7287.07	6165.18	7716.03	7279.51	7134.09	7209.5	6996.62	7334.78
Sec61g	339.209	368.666	321.606	284.565	345.95	245.907	337.116	486.66	328.511	353.909
Myh6	60.2838	62.2747	94.7984	74.081	64.5331	86.7262	70.387	68.1076	72.8595	72.4385
Pik3c2a	684.716	704.949	660.045	787.845	691.901	731.135	666.824	879.208	709.389	742.267
6230400D17Rik	36.8901	46.0833	74.4212	67.0256	51.2273	72.4548	35.1935	38.3879	56.105	49.3159
4930584F24Rik	0	0	0	0	0	0	0	0	0	0
Lpar5	19.7947	31.1373	9.74563	17.6383	27.2769	25.2494	25.932	32.1963	19.579	27.6637
Rnf20	1510.69	1460.96	1551.33	1685.05	1391.79	1563.27	1442.01	1493.41	1552.01	1472.62
Gm38509	0	0	0	0	0	0	0	0	0	0
Prxl2a	2345.67	2400.07	2448.81	2270.64	2373.09	2213.16	2216.26	2254.98	2366.3	2264.37
4921525O09Rik	0.899758	0	0.885967	1.17589	1.99587	0	1.85229	0	0.740403	0.962039
Rorb	723.405	614.028	700.8	565.602	589.446	633.43	683.494	709.558	650.959	653.982
Tbx2	62.0833	43.5923	46.9562	47.0355	63.2025	76.846	62.9778	35.9113	49.9168	59.7344
Trpc5	860.168	666.339	780.537	911.313	913.442	699.298	789.075	973.32	804.589	843.784
Fam149b	675.718	567.945	745.984	586.768	671.277	641.115	639.966	619.16	644.104	642.879
Pus1	251.932	311.373	243.641	252.816	306.033	299.699	326.003	240.234	264.941	292.992
Aldh18a1	488.568	607.801	540.44	570.306	477.678	576.345	544.573	447.034	551.779	511.407
Gdi2	4572.57	4590.89	3994.82	4415.46	4697.61	4187.01	4592.75	5103.12	4393.44	4645.12
Drd4	10.7971	4.98197	4.42983	5.87944	3.99174	17.5648	16.6706	2.47664	6.52208	10.1759
Drd3	0	0	2.6579	1.17589	0	0	0	0	0.958447	0
Dpep1	0	1.24549	0	0	1.33058	0	0	0	0.311373	0.332645
Pkib	231.238	239.135	209.088	246.937	310.69	270.059	311.184	317.01	231.599	302.236
Crx	0	0	0	0	0.665289	0	0	0	0	0.166322
Dmbt1	3.59903	0	0	1.17589	0	0	0	0	1.19373	0
Epha6	997.831	956.539	1032.15	1160.6	801.674	1026.44	961.338	1201.17	1036.78	997.656
Inka2	2111.73	2280.5	2167.96	2060.16	2095.66	2062.77	2164.4	2024.65	2155.09	2086.87
Rhot1	1625.86	1731.24	1605.37	1681.52	1672.54	1615.96	1652.24	1741.08	1661	1670.45
Ncmap	10.7971	8.71845	13.2895	3.52766	13.9711	10.978	8.3353	6.1916	9.08318	9.86899
Cacfd1	872.765	828.253	892.168	810.187	900.802	880.435	787.223	767.759	850.843	834.055
Gm19276	0	0	0	0	0	0	0	0	0	0
Jarid2	810.682	778.433	720.291	868.981	774.397	788.22	826.121	802.432	794.597	797.792
St7l	492.167	409.767	557.273	512.687	427.116	434.729	435.288	562.198	492.974	464.832
Arhgap15	202.445	211.734	157.702	183.439	186.946	215.169	252.837	210.515	188.83	216.367
Mag	2284.48	1777.32	1558.42	1400.48	1515.53	1820.15	1480.9	1659.35	1755.18	1618.98
Zfp467	552.451	677.548	509.431	663.201	524.913	624.648	533.459	530.001	600.658	553.255
Ranbp17	142.162	160.669	126.693	184.614	166.988	161.377	162.075	160.982	153.535	162.855
Gm14391	0.899758	0	0.885967	0	1.33058	0	0	1.23832	0.446431	0.642225
Vmn2r89	0	0	0	0	0	0	0	0	0	0
Pecam1	323.913	321.337	310.088	221.067	360.587	320.557	307.48	324.44	294.101	328.266
Aldh1l1	1398.22	1316.49	1359.07	1095.93	1089.74	1220.75	1018.76	1036.47	1292.43	1091.43
Stk32c	3088.87	3593.25	3038.87	2780.98	3084.95	3178.13	3378.57	2676.01	3125.49	3079.42
Gm16430	0	0	0	0	0	0	0	0	0	0
Maf1	1689.75	1636.58	1553.99	1645.07	1625.97	1561.07	1630.01	1437.69	1631.34	1563.69
Lrrc63	1.79952	0	0	0	0.665289	0	0	0	0.449879	0.166322
Krt28	1.79952	9.96395	10.6316	3.52766	2.66116	4.3912	1.85229	3.71496	6.48068	3.1549
Aoc1	0	3.73648	0	0	1.33058	0	2.77843	1.23832	0.93412	1.33683
Itch	1286.65	1154.57	1318.32	1364.03	1311.95	1273.45	1290.12	1552.85	1280.89	1357.09
Slc30a6	236.636	224.189	209.088	252.816	192.269	211.875	202.826	232.804	230.682	209.943
Prmt1	1425.22	1393.71	1231.49	1376.97	1357.19	1270.15	1278.08	1171.45	1356.85	1269.22
Mpl	6.2983	13.7004	9.74563	3.52766	10.6446	4.3912	8.3353	12.3832	8.31801	8.93858
Rhbdl3	570.446	722.386	640.554	703.181	570.153	605.985	585.323	611.73	659.142	593.298
Lin54	295.121	277.745	273.764	289.268	295.388	295.308	278.769	269.954	283.974	284.855
Ifnz	0	0	0	1.17589	2.66116	2.1956	0	0	0.293972	1.21419
Rpain	188.949	188.069	233.009	177.559	202.248	226.147	189.86	169.65	196.897	196.976
Arih2	1040.12	1002.62	1062.27	1003.03	1059.14	1075.84	1044.69	993.133	1027.01	1043.2
Osbpl3	604.637	464.569	531.58	546.788	498.967	640.017	534.385	565.913	536.894	559.82
Cmtm7	39.5893	44.8378	61.1317	38.8043	50.562	35.1296	39.8242	35.9113	46.0908	40.3568
Cbfa2t3	904.257	1115.96	1173.02	1140.61	922.756	1062.67	978.008	953.507	1083.46	979.235
Senp6	1617.76	1573.06	1648.78	1646.24	1482.26	1596.2	1505.91	1549.14	1621.46	1533.38
Wdr18	1486.4	1627.86	1501.71	1461.63	1419.06	1376.64	1554.07	1365.87	1519.4	1428.91
Thap3	259.13	221.698	261.36	242.233	237.508	210.778	294.514	208.038	246.105	237.709
Mtpap	467.874	483.251	474.878	483.29	453.062	436.924	468.629	523.81	477.323	470.606
Ube2dnl2	0	0	0	0	0	0	0	0	0	0
Peli3	629.83	651.393	681.308	659.673	751.777	670.756	639.04	636.497	655.551	674.517
Gm5741	8.99758	6.22747	17.7193	15.2865	11.3099	20.8582	6.48301	24.7664	12.0577	15.8544
Defa35	0	0	0	0	0	0	0	0	0	0
Vmn1r90	0	0	0	0	0	0	0	0	0	0
Gm3139	0	0	0	0	0	0	0	0	0	0
Gm39653	0.899758	0	0.885967	0	0	1.0978	0	2.47664	0.446431	0.89361
Zfp169	260.93	209.243	267.562	286.917	226.864	310.677	253.764	246.426	256.163	259.433
Gm2721	6.2983	12.4549	8.85967	9.40711	7.98347	3.2934	5.55687	7.42992	9.255	6.06592
Tmem241	142.162	127.04	124.921	146.986	140.376	135.029	162.075	151.075	135.277	147.139
Tcf20	2845.03	2877.09	2890.02	3201.94	2879.37	2577.63	2700.64	3178.77	2953.52	2834.1
Cacnb1	3483.86	3950.7	3813.2	3739.32	3799.47	3869.74	3892.58	3166.39	3746.77	3682.05
H2al1d	0	0	0	0	0	0	0	0	0	0
H2al1c	0	0	0	0	0	0	0	0	0	0
Podn	152.959	161.914	174.535	192.846	160.335	173.452	157.445	153.552	170.564	161.196
Acr	31.4915	23.6644	23.0351	23.5178	25.281	27.445	32.415	32.1963	25.4272	29.3343
Crhr1	466.974	513.143	437.667	519.743	542.876	568.66	551.982	398.739	484.382	515.564
Asgr2	0	0	1.77193	1.17589	2.66116	0	0.926144	0	0.736955	0.896825
Tet3	1376.63	1228.06	1583.22	1566.28	1261.39	1628.04	1370.69	1325	1438.55	1396.28
Arhgap33	5288.78	6216.26	6856.49	5811.24	5195.24	5846.88	5177.15	3910.62	6043.19	5032.47
Nrap	35.0906	39.8558	16.8334	22.3419	31.9339	19.7604	25.0059	22.2898	28.5304	24.7475
1700012B07Rik	0	0	0	0	0.665289	0	0	0	0	0.166322
Hoxc5	0	0	0	0	0	0	0	0	0	0
Pianp	4145.18	4225.96	4529.06	4400.17	4263.17	3992.7	4205.62	3394.24	4325.09	3963.93
Lpar6	91.7753	67.2566	74.4212	70.5533	64.5331	74.6504	60.1994	91.6357	76.0016	72.7546
Rae1	801.684	868.109	741.554	805.483	864.211	859.577	900.212	1061.24	804.208	921.31
4931406C07Rik	446.28	422.222	416.404	390.395	355.265	417.164	394.537	397.501	418.825	391.117
Cnep1r1	448.979	444.641	481.08	498.577	457.054	475.347	483.447	539.908	468.319	488.939
Snx16	630.73	681.285	643.212	725.523	682.587	615.866	638.113	600.586	670.187	634.288
Spata17	7.19806	1.24549	6.20177	2.35178	6.65289	2.1956	8.3353	7.42992	4.24927	6.15343
Tbc1d30	2029.85	1959.16	1761.3	2017.82	2025.14	2118.75	2056.97	1837.67	1942.03	2009.63
Asnsd1	310.416	313.864	293.255	284.565	320.669	295.308	346.378	319.487	300.525	320.461
Kptn	420.187	447.132	367.676	371.581	380.546	349.1	353.787	352.921	401.644	359.089
F9	7.19806	6.22747	0.885967	3.52766	3.32645	2.1956	0	6.1916	4.45979	2.92841
Ankra2	712.608	682.53	650.299	684.367	770.405	678.44	774.257	759.091	682.451	745.548
Capzb	4347.63	4822.55	4286.31	4142.65	4628.42	4142	4498.28	4455.48	4399.78	4431.04
Nf2	2486.03	2477.29	2521.46	2335.31	2349.14	2276.84	2245.9	2590.57	2455.02	2365.61
Pex3	436.383	413.504	412.86	412.737	508.946	469.858	449.18	635.259	418.871	515.811
Trim24	754.897	672.566	770.791	693.774	693.232	728.939	772.404	729.371	723.007	730.986
Kmt5a	807.982	838.217	893.94	765.503	826.955	925.445	802.041	723.179	826.411	819.405
Cep57	215.042	185.578	186.939	223.419	208.901	183.333	218.57	221.659	202.745	208.116
Csn1s1	0	0	0	0	0	0	0	0	0	0
Tsc2	2783.85	2694	2852.81	2849.18	2721.03	3223.14	2761.76	2585.61	2794.96	2822.89
Mapk7	444.48	403.54	455.387	413.913	470.36	518.161	470.481	398.739	429.33	464.435
Egflam	91.7753	88.43	76.1931	75.2568	98.4628	81.2372	100.95	48.2945	82.9138	82.2361
Txk	3.59903	6.22747	0	3.52766	1.33058	1.0978	3.70458	0	3.33854	1.53324
Adamts13	53.0857	42.3468	43.4124	44.6838	33.9298	38.423	35.1935	32.1963	45.8821	34.9356
Zfp862-ps	283.424	259.063	256.93	302.203	286.74	266.765	263.025	321.963	275.405	284.623
D6Ertd474e	7.19806	8.71845	5.3158	18.8142	12.6405	9.8802	11.1137	19.8131	10.0116	13.3619
Gm3020	0	0	0	0	0	0	0	0	0	0
Olfr571	0	0	0	0	0	0	0	0	0	0
Olfr639	0	0	0	0	0	0	0	0	0	0
Olfr622	0	3.73648	0	0	0	0	0	0	0.93412	0
Olfr609	0	0	0	0	0	0	0	0	0	0
Olfr610	0	0	0	0	0	0	0	0	0	0
Dnajb6	2679.48	2752.54	2742.95	2545.8	2784.24	2475.54	2918.28	3014.07	2680.19	2798.03
Slc26a10	59.384	58.5382	61.1317	55.2667	67.8595	124.051	73.1654	70.5843	58.5802	83.9151
Hspa14	663.121	642.675	738.01	747.865	716.517	751.993	769.626	693.46	697.918	732.899
Fkbp11	15.2959	13.7004	10.6316	12.9348	7.98347	9.8802	12.966	9.90657	13.1407	10.1841
Nubp2	466.974	565.454	493.483	484.466	520.256	461.076	539.016	417.314	502.594	484.416
Ndrg3	10087.2	10771	8778.16	9724.6	10671.2	10007.5	10645.1	10912.1	9840.24	10559
Gbp3	74.6799	74.7296	59.3598	54.0909	69.8554	74.6504	68.5347	64.3927	65.715	69.3583
Fgfr1	2183.71	1881.94	2282.25	2019	1932.67	2137.42	1828.21	2189.35	2091.73	2021.91
Lct	73.7801	28.6463	52.272	23.5178	19.2934	53.7922	63.904	116.402	44.5541	63.3479
Fmo5	70.1811	92.1665	104.544	67.0256	67.8595	55.9878	82.4268	86.6824	83.4793	73.2391
Fbxw7	4670.64	4588.4	4623.86	4805.86	4845.3	4401.08	4509.4	5004.05	4672.19	4689.96
D16Ertd519e	0	0	0	0	0.665289	0	0	0	0	0.166322
Septin7	8331.76	8299.97	7141.78	8247.68	8517.03	7625.32	8656.67	9684.91	8005.29	8620.98
4933409K07Rik	16.1956	2.49099	11.5176	5.87944	14.6364	5.489	12.966	4.95328	9.02091	9.51117
Gm14169	144.861	127.04	180.737	158.745	180.293	193.213	165.78	157.267	152.846	174.138
Gm9926	0.899758	1.24549	0.885967	1.17589	1.99587	0	4.63072	1.23832	1.05178	1.96623
Csf2ra	630.73	561.717	792.054	740.81	622.046	849.697	620.517	451.987	681.328	636.062
Brd2	5140.32	5208.65	4835.61	4975.18	4738.86	5186.01	4969.69	4417.09	5039.94	4827.91
Frk	12.5966	6.22747	7.9737	11.7589	12.6405	13.1736	5.55687	17.3365	9.63916	12.1769
Vmn1r202	0	0	0	0	0	0	0	0	0	0
Slc15a2	490.368	510.652	561.703	552.667	449.07	585.127	464.924	533.716	528.848	508.21
Tmpo	745.899	708.686	749.528	729.051	663.959	714.668	637.187	704.604	733.291	680.105
Triml2	0	0	0	0	0.665289	0	0	0	0	0.166322
Abr	12714.5	13822.5	13658.1	13000.6	12499.5	12603.8	12891.9	12580.1	13298.9	12643.8
Gins4	278.025	271.518	265.79	275.158	317.343	287.624	291.735	279.86	272.623	294.141
Med27	344.607	376.139	341.983	344.535	369.901	386.425	360.27	381.403	351.816	374.5
Mir1247	2.69927	3.73648	12.4035	2.35178	1.33058	3.2934	7.40915	2.47664	5.29777	3.62744
Tmem254a	0	0	0	0	0	0	0	0	0	0
1700012C14Rik	1.79952	3.73648	0	0	2.66116	2.1956	3.70458	2.47664	1.384	2.75949
2510003B16Rik	3.59903	8.71845	9.74563	9.40711	4.65703	5.489	6.48301	2.47664	7.86756	4.77642
1700025J12Rik	0	0	0	1.17589	0.665289	1.0978	0	0	0.293972	0.440772
4930586N03Rik	0	0	0	0	0	0	0	0	0	0
Lin7a	1425.22	1563.09	1648.78	1542.77	1425.72	1298.7	1622.6	1547.9	1544.96	1473.73
Gxylt1	378.798	356.211	382.738	353.942	350.607	390.817	366.753	375.211	367.922	370.847
Zdbf2	706.31	620.256	1060.5	966.58	645.996	749.797	682.568	699.651	838.412	694.503
Magoh	244.734	205.506	243.641	236.354	233.517	186.626	259.32	291.005	232.559	242.617
Tmem175	771.992	815.798	741.554	789.021	851.57	832.132	813.155	731.848	779.591	807.176
Alkbh4	125.966	120.813	135.553	131.699	160.335	137.225	132.439	110.211	128.508	135.052
Stra8	0	0	0	0	0	0	0	0	0	0
Adad1	0	0	0	0	0	0	0	0	0	0
Golt1a	11.6969	18.6824	10.6316	15.2865	18.6281	10.978	18.5229	18.5748	14.0743	16.6759
Myl4	152.959	161.914	100.114	94.0711	134.388	118.562	149.109	168.412	127.265	142.618
E030030I06Rik	1.79952	2.49099	3.54387	1.17589	2.66116	0	0	0	2.25256	0.665289
Slc25a25	1295.65	1376.27	1409.57	1252.32	1313.95	1439.22	1367.91	1218.51	1333.45	1334.9
Srrm1	2340.27	2240.64	2333.64	2511.7	2246.02	2501.89	2223.67	2147.25	2356.56	2279.71
Lce3e	0	0	0	0	0	0	0	0	0	0
Lrrc56	79.1787	104.621	72.6493	84.6639	83.8265	96.6064	95.3929	75.5376	85.2783	87.8408
Klhdc3	4148.78	4288.23	3931.03	3981.56	4192.65	4042.1	4051.88	3566.36	4087.4	3963.25
Slc38a4	30.5918	43.5923	23.9211	37.6284	43.9091	27.445	22.2275	28.4814	33.9334	30.5157
Tdpoz1	0	0	0	0	0	0	0	0	0	0
Dars2	455.277	468.305	401.343	469.179	500.963	398.501	464.924	499.043	448.526	465.858
Tmem218	223.14	242.871	248.071	241.057	279.422	264.57	236.167	245.187	238.785	256.336
Adnp	346.407	340.02	306.544	248.112	254.806	299.699	375.088	220.421	310.271	287.504
Parp11	395.893	408.522	429.694	438.606	433.769	380.936	388.054	393.786	418.179	399.136
1700010D01Rik	0	0	0	0	0	0	0	0	0	0
Zfp773	31.4915	26.1554	34.5527	39.9802	25.9463	28.5428	30.5628	40.8646	33.0449	31.4791
G3bp1	1435.11	1503.31	1578.79	1485.15	1465.63	1478.74	1404.96	1461.22	1500.59	1452.64
Stx3	648.725	501.934	604.229	660.849	614.727	765.166	584.397	802.432	603.934	691.681
Extl3	3938.24	3864.77	3912.43	3927.47	3784.83	3767.65	3899.07	3530.45	3910.73	3745.5
Dhx16	546.153	519.371	525.378	527.974	499.632	536.824	489.004	454.464	529.719	494.981
Tbc1d7	276.226	262.799	190.483	262.223	256.136	239.32	258.394	253.856	247.933	251.927
Map3k4	1059.91	1093.54	1088.85	1205.29	1123.67	1176.84	1183.61	1135.54	1111.9	1154.92
Svop	5386.85	6157.72	5544.38	5071.61	5690.89	5231.02	5759.69	4345.27	5540.14	5256.71
Slc27a1	2576.91	2564.47	2898	2340.02	2349.14	2759.87	2366.3	1893.39	2594.85	2342.17
Aqr	742.3	859.39	835.466	792.549	759.095	798.1	731.654	746.707	807.426	758.889
Colgalt1	1445.91	1372.53	1379.45	1573.34	1401.1	1644.5	1482.76	1339.86	1442.81	1467.06
Acap1	3.59903	4.98197	0.885967	5.87944	3.99174	3.2934	0	9.90657	3.8366	4.29793
Olfr821	0	0	0	0	0	0	0	0	0	0
Zfp687	764.794	685.021	643.212	764.327	696.558	788.22	739.063	755.376	714.339	744.804
B3gat1	6261.41	6383.15	5902.31	6026.43	6193.84	6393.59	6225.54	5561.3	6143.33	6093.57
Zmym5	739.601	661.357	753.958	780.79	727.161	759.677	674.233	678.6	733.926	709.918
Postn	22.4939	18.6824	17.7193	19.9901	23.2851	21.956	17.5967	47.0562	19.7214	27.4735
Zbbx	13.4964	6.22747	15.9474	12.9348	13.9711	14.2714	10.1876	28.4814	12.1515	16.7279
Tfdp1	1052.72	1027.53	1134.92	1045.36	1079.76	1041.81	978.008	1139.26	1065.13	1059.71
Cct2	2793.75	2902	2738.52	2823.31	2975.17	2718.15	2896.98	3125.52	2814.39	2928.96
Ccng2	880.863	875.582	909.002	912.489	942.715	998.998	899.286	897.782	894.484	934.695
Ccnf	87.2765	80.9571	129.351	95.2469	101.124	118.562	99.0974	127.547	98.2079	111.583
Kcnc1	5474.13	4715.44	4971.16	4743.53	4994.33	5235.41	5103.98	4626.37	4976.06	4990.02
Vmn1r76	0	0	0	0	0	0	0	0	0	0
Vmn1r80	0	0	0	0	0	0	0	0	0	0
Mir675	0	0	0	0	0	0	0	0	0	0
4933433G15Rik	3.59903	4.98197	5.3158	9.40711	5.32231	4.3912	1.85229	6.1916	5.82598	4.43935
Mitf	159.257	145.723	129.351	176.383	144.368	137.225	125.029	153.552	152.679	140.043
Pkd1	3249.93	2751.29	3539.44	3679.35	2975.84	3876.33	3157.23	3203.54	3305	3303.23
Mmp20	0	0	0	0	0	0	0	0	0	0
Tcl1b2	0	2.49099	0	0	0	1.0978	0	0	0.622747	0.27445
Rsc1a1	1.79952	0	3.54387	0	0	1.0978	2.77843	12.3832	1.33585	4.06486
Cldn2	11.6969	6.22747	7.08773	5.87944	1.99587	2.1956	1.85229	11.1449	7.72287	4.29716
Cldn1	124.167	143.232	129.351	165.8	187.612	143.812	124.103	137.454	140.637	148.245
Nfatc1	154.758	138.25	169.22	105.83	132.393	141.616	127.808	137.454	142.014	134.818
Tnk2	5415.64	5539.95	6212.4	4986.94	5623.69	6031.31	5544.83	4685.81	5538.73	5471.41
Pdlim5	581.244	610.292	694.598	600.879	541.546	596.105	569.579	636.497	621.753	585.932
Ces2a	0.899758	0	0	0	0	0	0	0	0.224939	0
Tmlhe	89.9758	77.2206	87.7107	89.3675	67.8595	81.2372	66.6824	81.7292	86.0686	74.3771
Ints13	403.091	378.63	553.729	439.782	437.095	531.335	404.725	512.665	443.808	471.455
Aak1	11640.2	10837	11511.4	12453.8	11540.1	11546.7	11760.2	12414.2	11610.6	11815.3
Cryz	332.91	362.439	274.65	310.434	331.314	321.655	349.156	345.491	320.108	336.904
Hus1	316.715	272.763	330.466	277.51	279.422	247.005	264.877	319.487	299.363	277.698
Slc6a17	14590.5	15066.7	14289.8	15318.3	15235.8	14124.3	15288.8	14118.1	14816.3	14691.7
Fkbp2	4.49879	6.22747	7.9737	4.70355	7.31818	8.7824	0	0	5.85088	4.02514
Wbp1	510.163	498.197	576.764	473.883	525.579	456.685	462.146	397.501	514.752	460.478
Cdk2	51.2862	56.0472	50.5001	49.3873	46.5703	61.4768	39.8242	32.1963	51.8052	45.0169
Mylpf	14.3961	11.2094	8.85967	15.2865	10.6446	14.2714	9.26144	24.7664	12.4379	14.736
Lxn	968.139	846.935	700.8	834.881	849.574	848.599	797.41	1061.24	837.689	889.206
A330093E20Rik	18.8949	33.6283	32.7808	31.749	35.9256	35.1296	15.7445	35.9113	29.2632	30.6777
Nup88	1008.63	951.557	954.186	1119.45	1058.48	1064.87	1038.21	1108.3	1008.45	1067.46
Ggps1	1155.29	1239.27	1153.53	1225.28	1244.76	1135.12	1245.66	1344.82	1193.34	1242.59
Rbp7	1.79952	0	1.77193	0	1.33058	2.1956	0	0	0.892862	0.881544
Mir6407	0	0	0	0	0	0	0.926144	2.47664	0	0.850696
Mkrn2os	14.3961	24.9099	28.3509	27.0454	22.6198	30.7384	16.6706	19.8131	23.6756	22.4605
Usp17le	0	0	0	0	0	0	0	0	0	0
Tmem250-ps	1651.06	1566.83	1640.81	1373.44	1433.7	1617.06	1563.33	1315.1	1558.03	1482.3
Ate1	1804.91	1975.35	1794.97	2173.04	1894.74	1810.27	1983.8	2184.4	1937.07	1968.3
Papss1	1934.48	1844.58	1668.27	1732.08	1730.42	1850.89	1780.98	1773.28	1794.85	1783.89
Pi4kb	1170.58	1115.96	1156.19	1206.46	1203.51	1147.2	1103.04	984.465	1162.3	1109.55
Gid8	1494.5	1436.05	1337.81	1446.34	1391.12	1354.68	1415.15	1478.55	1428.68	1409.88
Tll2	43.1884	34.8738	29.2369	41.1561	46.5703	26.3472	40.7503	44.5795	37.1138	39.5618
Mir7005	0	0	0	0	0	0	0	0	0	0
Mir6413	0	0	0	0	0	0	0	0	0	0
Cacna1c	2276.39	2287.97	3014.06	2429.38	2086.35	2349.29	2463.54	2304.51	2501.95	2300.92
Zdhhc23	1219.17	1186.96	1281.11	1373.44	1300.64	1267.96	1302.16	1358.44	1265.17	1307.3
Vdr	3.59903	8.71845	7.9737	4.70355	5.32231	7.6846	3.70458	12.3832	6.24868	7.27367
Vcp	7018.11	7609.96	6899.02	7379.87	7603.59	6751.47	7250.78	7512.89	7226.74	7279.68
Hsd3b7	166.455	128.286	186.053	159.921	153.017	200.897	143.552	175.842	160.179	168.327
Fezf1	2.69927	0	0	1.17589	0	0	0	0	0.96879	0
Ppp1r11	1088.71	1167.03	1148.21	1071.23	1206.17	1085.72	1159.53	1343.58	1118.8	1198.75
Brk1	2868.43	3031.53	2860.79	2730.41	2904.65	2736.81	2965.51	2830.8	2872.79	2859.45
Mir130b	0	0	0	0	0	0	0	0	0	0
C9orf72	429.184	483.251	511.203	527.974	457.719	496.205	495.487	542.384	487.903	497.949
Zfp202	92.675	113.34	106.316	94.0711	106.446	96.6064	102.802	85.4441	101.6	97.8247
Ube2w	1258.76	1255.46	1264.27	1228.8	1301.97	1199.9	1349.39	1426.55	1251.82	1319.45
Mir7688	2.69927	0	1.77193	0	1.33058	1.0978	0.926144	1.23832	1.1178	1.14821
Kif20a	60.2838	64.7656	69.9914	52.915	68.5248	69.1614	82.4268	64.3927	61.9889	71.1264
Gm10471	2.69927	0	4.42983	3.52766	3.99174	6.5868	2.77843	7.42992	2.66419	5.19672
Gm45871	120.568	130.777	124.035	128.172	135.719	126.247	117.62	179.556	125.888	139.786
Dph3	726.105	685.021	693.712	587.944	693.232	631.235	735.359	683.553	673.195	685.844
Ankrd31	11.6969	0	7.08773	11.7589	10.6446	15.3692	11.1137	21.0515	7.63587	14.5448
Mir323	0	0	0	0	0	0	0	0	0	0
Mirlet7f-1	5.39855	2.49099	2.6579	2.35178	5.9876	6.5868	4.63072	6.1916	3.2248	5.84918
Mir677	0.899758	2.49099	2.6579	0	1.33058	3.2934	0.926144	0	1.51216	1.38753
Gm4961	0	0	0	0	0.665289	0	0.926144	0	0	0.397858
Stard8	401.292	482.006	442.983	330.425	361.917	454.489	427.879	318.248	414.176	390.633
Tjp2	750.398	712.422	683.966	650.266	655.31	754.188	671.455	742.992	699.263	705.986
Fchsd2	1040.12	1079.84	1030.38	1112.39	1037.85	975.944	1053.95	1063.72	1065.68	1032.87
Mphosph6	179.952	190.56	160.36	164.624	216.219	185.528	168.558	185.748	173.874	189.013
Hcrtr2	65.6823	53.5562	53.158	76.4327	61.2066	62.5746	74.0915	63.1544	62.2073	65.2568
Gabra4	2212.5	2136.02	1657.64	2120.13	2128.93	2027.64	2417.24	2333	2031.57	2226.7
Fubp1	1787.82	1687.64	2234.41	2074.27	1831.54	2306.48	1853.21	1930.54	1946.03	1980.44
Bdnf	712.608	687.512	808.001	619.693	613.397	787.122	664.972	700.889	706.954	691.595
Hnrnpab	3641.32	3889.68	3663.47	3486.51	3788.82	3393.3	3794.41	3319.94	3670.24	3574.12
Oprl1	1033.82	1160.8	1068.48	1278.19	1293.32	1092.31	1216.95	1105.82	1135.32	1177.1
Rad1	175.453	166.896	171.878	169.328	153.682	156.985	170.411	179.556	170.889	165.159
Sox17	142.162	127.04	87.7107	102.302	142.372	180.039	139.848	133.739	114.804	148.999
Ovol3	1.79952	1.24549	0	1.17589	0.665289	2.1956	0	4.95328	1.05522	1.95354
Obsl1	660.422	691.249	728.264	749.041	722.504	881.533	676.085	541.146	707.244	705.317
Bmf	74.6799	97.1485	101	84.6639	44.5744	63.6724	71.3131	99.0657	89.3731	69.6564
Mcts1	542.554	606.555	480.194	586.768	566.161	560.976	600.141	749.184	554.018	619.116
Ccpg1	2098.24	2013.96	2510.83	2307.09	2099.65	2107.78	2012.51	2439.49	2232.53	2164.86
Dnajb2	2111.73	1924.29	2250.35	1856.73	1914.7	1819.05	1806.91	1656.87	2035.78	1799.38
Nthl1	34.1908	51.0652	67.3335	37.6284	39.2521	30.7384	50.9379	43.3412	47.5545	41.0674
Mir8099-2	0	0	0	0	0	0	0	0	0	0
Kcnip4	901.557	919.174	663.589	921.896	1077.1	926.543	977.082	1109.54	851.554	1022.57
Pkm	28881.3	31347.8	27045.9	27725.1	31788.2	28931.4	30857.3	27451.1	28750	29757
Tssk4	11.6969	7.47296	15.9474	10.583	5.32231	8.7824	1.85229	16.0982	11.4251	8.01379
Apbb1	11393.6	12319.2	10581.1	10553.6	11625.9	10964.8	11628.7	10118.3	11211.9	11084.4
Mphosph9	552.451	505.67	571.448	606.758	564.165	705.885	612.181	598.109	559.082	620.085
Immt	2451.84	2418.75	2282.25	2462.31	2655.84	2397.59	2527.45	2810.99	2403.79	2597.97
Prlr	70.1811	29.8918	62.9036	56.4426	47.9008	47.2054	45.3811	74.2992	54.8548	53.6966
Enpp1	110.67	93.412	80.623	84.6639	87.1529	81.2372	87.0576	64.3927	92.3423	79.9601
Pmepa1	961.841	1000.13	969.247	925.424	803.67	929.836	882.615	705.843	964.161	830.491
Mtrr	225.839	277.745	295.913	262.223	241.5	256.885	313.963	245.187	265.43	264.384
Csf3r	162.856	145.723	193.141	119.941	175.636	149.301	161.149	151.075	155.415	159.29
Sumo3	2400.55	2484.76	2097.08	2367.06	2458.24	2157.18	2536.71	2593.04	2337.36	2436.29
Hipk1	3122.16	3032.78	3559.81	3243.1	2912.64	3143	3001.63	3172.58	3239.46	3057.46
Brd8	1130.1	1046.21	1097.71	1148.84	1069.79	1200.99	1106.74	1272.99	1105.72	1162.63
Tmem63c	1375.73	1426.09	1331.61	1429.88	1440.35	1477.64	1298.45	1437.69	1390.83	1413.53
Apool	49.4867	51.0652	44.2983	16.4624	34.595	40.6186	38.8981	52.0095	40.3282	41.5303
Ppt2	542.554	545.526	598.027	575.009	592.108	609.279	565.874	456.94	565.279	556.05
Pbx3	181.751	165.651	149.728	130.524	190.273	129.54	161.149	174.603	156.913	163.891
Plpp2	46.7874	42.3468	27.465	29.3972	31.2686	32.934	32.415	32.1963	36.4991	32.2035
Kmt2b	1516.99	1401.18	1590.31	1685.05	1482.93	1817.96	1586.49	1407.97	1548.38	1573.84
Cma1	0	2.49099	0	0	0	0	0	0	0.622747	0
Esp1	0	0	0	0	0	0	0	0	0	0
Fmo4	0.899758	2.49099	0	5.87944	4.65703	4.3912	0.926144	2.47664	2.31755	3.11275
Kctd9	223.14	174.369	186.939	186.966	202.913	237.125	244.502	186.986	192.854	217.882
Dusp28	563.248	656.375	528.922	490.345	589.446	526.944	571.431	588.202	559.723	569.006
Lax1	5.39855	2.49099	12.4035	9.40711	8.64876	14.2714	8.3353	0	7.42504	7.81386
Ikzf5	659.522	653.884	721.177	653.794	655.975	723.45	713.131	715.749	672.094	702.076
Actn1	1722.14	1869.49	2120.12	1765.01	1680.52	2038.61	1808.76	1536.76	1869.19	1766.16
Rps19bp1	301.419	331.301	363.246	310.434	324.661	296.406	293.588	315.772	326.6	307.607
Slc16a13	90.8755	98.394	106.316	121.116	135.719	86.7262	93.5406	102.781	104.175	104.692
Zranb1	1415.32	1397.44	1373.25	1333.46	1409.75	1428.24	1409.59	1564	1379.87	1452.89
Tom1l2	7387.91	7448.05	7520.08	6957.73	7321.51	7395.88	7300.79	6870.2	7328.44	7222.1
Pex10	291.522	323.828	296.799	272.806	298.715	285.428	272.286	258.809	296.239	278.81
Rad52	213.243	241.626	253.386	219.891	256.136	248.103	220.422	182.033	232.036	226.674
Traf3	1772.52	1800.98	2133.41	1780.29	1509.54	1690.61	1501.28	1726.22	1871.8	1606.91
Hsp90b1	5782.74	5751.69	8777.27	5947.64	5027.59	4627.23	5047.49	5296.3	6564.84	4999.65
Nrg1	196.147	200.524	236.553	223.419	222.207	231.636	233.388	201.846	214.161	222.269
Ralbp1	2046.95	2037.63	2108.6	2146	2099.65	1988.12	1980.1	2040.75	2084.79	2027.15
Arhgef2	3151.85	3051.46	2919.26	3107.87	2905.32	3369.15	3043.31	2591.81	3057.61	2977.4
Fip1l1	1098.6	1219.34	1185.42	1257.02	1139.64	1024.25	1169.72	1167.74	1190.1	1125.34
Smco1	1.79952	2.49099	4.42983	2.35178	2.66116	3.2934	0.926144	2.47664	2.76803	2.33934
Tada2b	888.061	850.672	841.668	870.157	876.186	913.369	822.416	860.633	862.64	868.151
Wbp2	7484.19	8181.65	7149.75	7281.1	8030.71	7474.92	7928.72	7200.83	7524.17	7658.8
Matn3	0	0	0	2.35178	2.66116	1.0978	0.926144	0	0.587944	1.17128
Gpr158	3549.54	3462.47	3278.08	3541.78	3353.06	3427.33	3716.62	3573.79	3457.97	3517.7
Gm8363	0	0	0	0	1.99587	1.0978	0	0	0	0.773417
Apaf1	562.349	754.769	711.431	858.398	700.55	612.572	649.227	777.665	721.737	685.004
Grb7	68.3816	54.8017	62.9036	82.3122	76.5083	71.357	52.7902	66.8693	67.0998	66.8812
Aqp4	3478.46	2898.26	3262.13	3076.12	2518.12	2600.69	2566.35	3219.63	3178.74	2726.2
Mon1b	919.552	1003.87	958.616	905.434	914.773	835.426	866.871	848.25	946.867	866.33
Dipk2b	16.1956	19.9279	11.5176	17.6383	18.6281	25.2494	16.6706	30.958	16.3199	22.8765
Enox2	238.436	214.225	183.395	215.188	238.839	191.017	230.61	257.571	212.811	229.509
Kcnma1	2782.05	2725.14	2954.7	3124.33	2693.09	2737.91	2907.17	2765.17	2896.56	2775.84
Haghl	1119.3	1159.55	822.177	995.977	1228.79	1198.8	1205.84	1116.97	1024.25	1187.6
Orc6	363.502	347.493	300.343	379.812	369.901	343.611	383.424	482.945	347.787	394.97
Ube2dnl1	0	0	0	0	0	0	0	0	0	0
Camsap1	2779.35	2984.2	2994.57	2983.23	2918.62	2780.73	2939.58	2792.41	2935.34	2857.84
Dst	10571.3	9498.13	11422.8	11321.5	9989.32	10537.8	10759	10363.5	10703.4	10412.4
Usp29	567.747	565.454	697.256	627.924	576.141	509.379	587.175	749.184	614.595	605.47
Slc30a4	1481	1383.74	1415.77	1598.03	1460.98	1389.81	1591.12	1689.07	1469.64	1532.74
Slc2a12	56.6847	73.4841	77.0791	75.2568	55.8843	45.0098	63.904	64.3927	70.6262	57.2977
Cdk10	1215.57	1135.89	1112.77	1174.71	1287.33	1305.28	1260.48	1190.03	1159.74	1260.78
Hnrnpr	2161.22	2159.69	1815.35	2216.55	2126.26	2136.32	2167.18	2437.02	2088.2	2216.69
Wdr37	1678.05	1721.27	1584.99	1674.46	1804.26	1615.96	1820.8	1842.62	1664.69	1770.91
Tfpt	430.084	438.414	394.255	344.535	425.12	389.719	381.571	321.963	401.822	379.593
Polg	1314.55	1326.45	1314.77	1436.94	1257.4	1442.51	1332.72	1271.76	1348.18	1326.1
1700010K23Rik	0	2.49099	0	0	0	0	0.926144	0	0.622747	0.231536
Cyba	113.369	93.412	118.72	77.6086	126.405	125.149	83.353	108.972	100.777	110.97
Slc26a2	137.663	100.885	149.728	179.911	128.401	107.584	122.251	86.6824	142.047	111.23
Epyc	38.6896	43.5923	33.6667	38.8043	49.2314	36.2274	40.7503	37.1496	38.6882	40.8397
Dsg2	69.2813	66.0111	68.2194	81.1363	86.4876	79.0416	51.8641	107.734	71.162	81.2818
Htr7	302.319	306.391	234.781	293.972	274.099	245.907	288.957	235.281	284.366	261.061
Vldlr	1992.06	2056.31	1855.21	2210.67	1911.38	2103.38	2086.6	2253.74	2028.56	2088.78
Smarca2	5933.9	6513.93	6929.14	6570.86	6094.05	5898.48	6169.97	5842.4	6486.96	6001.22
Ptprk	1467.5	1539.43	1604.49	1861.43	1749.71	1598.4	1603.16	1596.2	1618.21	1636.86
Cpne9	403.991	345.002	250.729	266.927	312.686	400.697	413.986	293.482	316.662	355.213
Gnas	32674.7	34928.6	32468.9	30221.5	33610.4	32364.2	32879	30743.8	32573.4	32399.4
Rpusd4	125.966	168.142	159.474	149.338	143.037	136.127	141.7	167.173	150.73	147.009
Ppp6r2	2321.38	2256.83	2237.95	2225.96	2202.11	2287.81	2352.41	2297.08	2260.53	2284.85
Irak2	349.106	328.81	364.132	351.591	333.31	376.545	379.719	329.393	348.41	354.742
Msrb2	324.813	362.439	336.667	326.897	404.496	402.892	366.753	377.688	337.704	387.957
Knl1	11.6969	6.22747	4.42983	7.05533	5.32231	1.0978	6.48301	4.95328	7.35237	4.4641
Clec4a3	8.99758	11.2094	13.2895	5.87944	9.97934	8.7824	8.3353	19.8131	9.84399	11.7275
6030458C11Rik	1006.83	1022.55	972.791	995.977	987.955	983.628	1028.02	1078.58	999.537	1019.55
Smim10l1	2531.92	2274.27	2600.31	2421.15	2430.97	2463.46	2414.46	2600.47	2456.91	2477.34
Rerg	179.052	129.531	160.36	242.233	230.19	187.724	190.786	236.519	177.794	211.305
Rit1	467.874	529.335	523.606	512.687	570.818	511.575	509.379	534.955	508.376	531.682
Pcgf2	466.075	424.713	436.781	546.788	571.484	638.919	426.952	454.464	468.589	522.955
Apol9b	1.79952	3.73648	0	0	0	3.2934	1.85229	9.90657	1.384	3.76306
Pum2	4855.99	4496.23	4608.8	4616.54	4398.23	4482.32	4400.11	4804.68	4644.39	4521.33
Pcdh11x	374.299	307.637	257.816	332.776	272.103	259.081	304.701	349.206	318.132	296.273
Gm8439	0	0	0	0	0.665289	0	0	0	0	0.166322
Gm7616	0	0	0	0	0	0	0	0	0	0
Scoc	2359.16	2575.68	2269.85	2469.37	2587.31	2420.65	2601.54	2851.85	2418.51	2615.34
Ptger4	18.8949	22.4189	24.8071	18.8142	25.9463	21.956	19.449	35.9113	21.2338	25.8157
Ptpn21	220.441	179.351	240.097	206.956	209.566	245.907	248.207	179.556	211.711	220.809
Serpinb9c	0	0	0	0	0	0	0	0	0	0
Mir6983	0	0	0	0	0	0	0	0	0	0
Snrpa	1065.31	1300.29	1298.83	1161.78	1175.57	1093.41	1113.23	1088.48	1206.55	1117.67
Mro	248.333	235.398	264.018	262.223	230.19	255.787	223.201	225.374	252.493	233.638
Hspbp1	1847.2	1990.3	1779.91	1670.94	1922.02	1881.63	1835.62	1720.03	1822.09	1839.82
Lrrn4cl	26.9927	32.3828	35.4387	45.8596	29.938	24.1516	20.3752	28.4814	35.1685	25.7365
H2al1m	0.899758	2.49099	0.885967	1.17589	1.33058	0	0.926144	0	1.36315	0.564181
Ptprc	80.9782	67.2566	101.886	85.8398	69.8554	82.335	83.353	71.8226	83.9902	76.8415
Bdkrb1	0.899758	0	2.6579	0	0	1.0978	0.926144	1.23832	0.889414	0.815566
Opn1sw	0.899758	3.73648	0.885967	1.17589	1.33058	3.2934	1.85229	4.95328	1.67452	2.85739
Bckdha	942.946	899.246	877.993	798.428	810.988	809.078	815.933	735.562	879.653	792.89
Bcat1	1916.48	1815.93	1820.66	1879.07	1973.25	1834.42	1923.6	2158.39	1858.04	1972.42
Mmp23	11.6969	13.7004	37.2106	17.6383	10.6446	14.2714	14.8183	2.47664	20.0615	10.5527
Fhod3	1411.72	1220.58	893.94	1341.69	1658.57	1388.72	1471.64	1467.41	1216.98	1496.58
Olfr476	0	0	0	0	0	0	0	0	0	0
Abi1	2908.92	2961.78	2558.67	2784.5	2934.59	2676.44	2808.07	3012.83	2803.47	2857.98
Slc25a32	232.138	205.506	225.921	226.946	216.884	265.668	257.468	193.178	222.628	233.299
Mbnl3	0.899758	2.49099	1.77193	2.35178	3.99174	10.978	6.48301	2.47664	1.87861	5.98235
Mcoln3	0	0	0	0	0	0	0	0	0	0
Cyp4f15	390.495	396.067	453.615	378.636	369.236	386.425	303.775	309.58	404.703	342.254
Zfp809	148.46	200.524	190.483	185.79	151.021	182.235	182.45	209.276	181.314	181.246
4933406I18Rik	22.4939	23.6644	22.1492	17.6383	14.6364	20.8582	14.8183	27.2431	21.4865	19.389
Nox1	1.79952	1.24549	5.3158	8.23122	3.32645	5.489	4.63072	6.1916	4.14801	4.90944
Tmem108	400.392	407.276	356.159	397.45	411.814	329.34	403.799	398.739	390.319	385.923
Zfp87	251.932	267.781	254.272	299.851	278.756	247.005	285.252	300.912	268.459	277.981
Gm6637	0	0	0	0	0	0	0	0	0	0
Dlg1	3159.95	3168.53	3528.8	3240.75	3047.69	3130.92	3103.51	3409.1	3274.51	3172.81
Tmem38a	2664.18	2639.2	2446.15	2405.87	2691.1	2440.41	2677.48	2532.37	2538.85	2585.34
Ubxn4	1557.48	1563.09	1530.06	1503.96	1540.81	1570.95	1466.09	1653.16	1538.65	1557.75
Dsg1c	0	0	0	0	0.665289	1.0978	0	0	0	0.440772
C130026I21Rik	1.79952	0	0.885967	0	0	1.0978	0	0	0.671371	0.27445
Rnf181	1071.61	1132.15	1141.12	1019.5	1193.53	1148.3	1078.96	1206.12	1091.1	1156.73
Ccdc59	403.991	349.984	353.501	399.802	353.269	346.905	376.015	380.164	376.819	364.088
Speer5-ps1	0.899758	0	0	0	0	1.0978	0	0	0.224939	0.27445
Aldh9a1	744.1	713.668	718.519	612.638	741.798	660.875	638.113	690.983	697.231	682.942
Atxn7l2	386.896	377.384	454.501	406.857	402.5	547.802	386.202	330.632	406.41	416.784
Atp9a	10222.1	11443.6	10125.7	9962.12	10434.4	10210.6	10844.2	8655.86	10438.4	10036.3
E130008D07Rik	73.7801	80.9571	97.4563	117.589	89.8141	104.291	59.2732	76.7759	92.4456	82.5385
AI197445	17.9952	16.1914	23.9211	27.0454	17.9628	18.6626	14.8183	21.0515	21.2883	18.1238
Acsm2	0	0	0	0	0	0	0	0	0	0
Clcf1	10.7971	13.7004	34.5527	12.9348	11.3099	19.7604	9.26144	26.0047	17.9962	16.5841
Gm2061	77.3792	93.412	70.8773	75.2568	77.1736	66.9658	89.836	80.4908	79.2313	78.6165
Mep1b	0	0	0	0	0	0	0	0	0	0
Smurf2	825.078	778.433	808.887	769.031	771.07	814.567	857.61	870.539	795.357	828.447
Dzip3	2008.26	1884.43	2255.67	2323.56	1987.22	2061.67	2142.17	2290.89	2117.98	2120.49
Bin3	176.353	195.542	220.606	176.383	203.579	242.614	216.718	186.986	192.221	212.474
Aggf1	1576.38	1505.8	1629.29	1568.63	1617.98	1465.56	1544.81	1596.2	1570.03	1556.14
0610030E20Rik	417.488	396.067	458.931	389.219	368.57	442.413	348.23	396.263	415.426	388.869
Slc11a1	49.4867	57.2927	44.2983	35.2766	56.5496	52.6944	50.9379	34.673	46.5886	48.7137
D230017M19Rik	43.1884	64.7656	82.3949	54.0909	63.8678	61.4768	66.6824	87.9208	61.1099	69.9869
4930563J15Rik	0	0	0	1.17589	0	1.0978	0	4.95328	0.293972	1.51277
Adcy10	16.1956	21.1734	24.8071	32.9249	17.9628	20.8582	19.449	22.2898	23.7752	20.14
Elovl4	1116.6	1130.91	1021.52	1043.01	1136.31	1071.45	1241.03	1360.91	1078.01	1202.43
Pcsk2os1	83.6775	62.2747	68.2194	96.4228	82.4959	76.846	92.6144	89.1591	77.6486	85.2788
Mir376b	0	0	0	0	0	0	0	2.47664	0	0.61916
Cdr1os	159.257	130.777	182.509	237.529	151.021	226.147	160.223	212.991	177.518	187.595
Vash2	86.3767	58.5382	69.9914	75.2568	91.1446	71.357	76.87	75.5376	72.5408	78.7273
Cahm	73.7801	83.448	81.5089	89.3675	73.8471	85.6284	74.0915	61.916	82.0262	73.8708
Mir200a	0	0	0	0	0	0	0	0	0	0
Mir192	0	0	0	0	0	0	0	0	0	0
AY702103	0	0	0	0	0	0	0	0	0	0
Gm11532	3.59903	2.49099	0.885967	2.35178	1.33058	5.489	3.70458	0	2.33194	2.63104
Apobec3	62.983	53.5562	57.5878	58.7944	51.8926	69.1614	50.9379	54.4861	58.2304	56.6195
Smox	956.443	960.275	1230.61	747.865	771.736	895.805	727.949	669.931	973.798	766.355
Klra3	0	0	0	0	0	0	0	0	0	0
Uimc1	213.243	188.069	206.43	242.233	205.574	225.049	241.724	247.664	212.494	230.003
4930546K05Rik	1.79952	0	0	2.35178	0	0	0	1.23832	1.03782	0.30958
Ica1l	955.543	935.365	921.405	974.811	989.285	917.761	964.116	859.395	946.781	932.639
Irf8	128.665	119.567	108.088	102.302	111.103	169.061	99.0974	91.6357	114.656	117.724
Icam5	8226.49	9697.41	9194.56	8556.94	8538.32	8662.74	9068.8	6930.88	8918.85	8300.19
1700025N23Rik	0.899758	0	0	0	0	0	0	2.47664	0.224939	0.61916
Dnase1l1	21.5942	18.6824	33.6667	36.4525	33.9298	17.5648	21.3013	30.958	27.599	25.9385
Smpx	0	2.49099	0	0	0	0	0	0	0.622747	0
Tspan4	319.414	351.229	256.93	353.942	331.979	306.286	361.196	365.305	320.379	341.192
Zfp410	401.292	373.648	396.027	383.34	378.55	490.716	394.537	396.263	388.577	415.017
Ldhb	8148.21	8068.31	7268.47	7109.42	7916.94	7737.29	7771.28	7828.66	7648.6	7813.54
Nkiras1	1517.89	1616.65	1485.77	1570.99	1741.06	1557.78	1618.9	1923.11	1547.82	1710.21
Mus81	362.602	401.049	398.685	375.108	388.529	402.892	371.384	393.786	384.361	389.148
Ldah	610.936	651.393	762.817	651.442	632.69	696.005	653.858	626.59	669.147	652.286
Bspry	12.5966	14.9459	15.9474	12.9348	13.3058	8.7824	19.449	21.0515	14.1062	15.6472
Tatdn1	157.458	171.878	137.325	203.429	157.674	177.844	130.586	180.795	167.522	161.725
Drd2	34.1908	41.1013	59.3598	24.6937	31.2686	34.0318	44.4549	35.9113	39.8364	36.4167
Chaf1a	137.663	117.076	135.553	115.237	133.723	144.91	138.922	157.267	126.382	143.705
Vsig2	199.746	161.914	190.483	142.282	174.306	201.995	177.82	220.421	173.606	193.635
Slc16a8	12.5966	17.4369	34.5527	21.166	11.9752	25.2494	14.8183	24.7664	21.438	19.2023
Sgk2	37.7898	16.1914	15.0614	15.2865	23.9504	30.7384	20.3752	58.2011	21.0823	33.3163
Ldoc1	30.5918	41.1013	24.8071	30.5731	37.9215	39.5208	41.6765	22.2898	31.7683	35.3521
Prkg1	364.402	376.139	389.825	369.229	349.277	348.002	402.873	355.398	374.899	363.888
Glrx3	93.5748	70.9931	85.9388	79.9604	111.103	80.1394	87.0576	113.926	82.6168	98.0564
Bloc1s2	438.182	462.078	442.097	400.978	445.079	417.164	452.885	438.366	435.834	438.373
Ebf1	48.5869	51.0652	54.044	56.4426	51.2273	57.0856	62.0517	89.1591	52.5347	64.8809
Gm6938	0	1.24549	0.885967	0	0	2.1956	0	2.47664	0.532865	1.16806
H2afy3	0.899758	2.49099	0.885967	2.35178	0	0	0	4.95328	1.65712	1.23832
Gm7367	0	0	0	0	0	0	0	0	0	0
Zfp229	62.0833	32.3828	82.3949	72.9051	48.5661	60.379	50.0118	61.916	62.4415	55.2182
Cox7a2l	2661.48	2687.77	2385.91	2176.57	2761.62	2431.63	2586.72	2948.44	2477.93	2682.1
Shcbp1	8.09782	18.6824	15.9474	12.9348	12.6405	9.8802	17.5967	11.1449	13.9156	12.8156
Srpx	8.09782	3.73648	12.4035	9.40711	3.32645	5.489	2.77843	6.1916	8.41123	4.44637
Pigp	356.304	366.175	319.834	336.304	333.31	305.188	330.633	377.688	344.654	336.705
Pcdh9	3275.12	2803.61	2522.35	3524.14	3129.52	3068.35	3111.84	3461.11	3031.3	3192.71
Pik3r3	1192.18	1205.64	1087.97	1018.32	1116.36	1152.69	1156.75	1328.72	1126.03	1188.63
Cblif	1.79952	0	0.885967	0	2.66116	1.0978	0.926144	0	0.671371	1.17128
Sytl4	19.7947	11.2094	29.2369	14.1107	17.9628	17.5648	13.8922	30.958	18.5879	20.0944
Atp5d	4362.93	4609.57	4087.85	3680.53	4509.33	4214.45	4138.94	4076.55	4185.22	4234.82
Rp9	612.735	615.274	606.001	569.13	566.161	565.367	601.068	490.375	600.785	555.743
Nemf	1040.12	1120.94	1006.46	1104.16	1099.06	1116.46	1128.97	1296.52	1067.92	1160.25
Gm2762	28.7922	12.4549	18.6053	16.4624	20.624	32.934	32.415	23.5281	19.0787	27.3753
Kmt5b	1308.25	1260.44	1445.01	1385.2	1184.22	1352.49	1320.68	1328.72	1349.72	1296.53
Suv39h1	756.696	757.26	667.133	733.754	705.872	671.853	732.58	672.408	728.711	695.678
Stag2	1476.5	1373.78	1422.86	1499.26	1347.88	1450.19	1426.26	1762.13	1443.1	1496.62
Mgat4e	0.899758	0	0	1.17589	0	0	2.77843	3.71496	0.518911	1.62335
Nol4l	1481.9	1455.98	1289.08	1473.39	1325.26	1440.31	1393.85	1343.58	1425.09	1375.75
Tor1aip2	1115.7	1077.35	1008.23	1155.9	1073.78	1155.98	1021.54	1188.79	1089.29	1110.02
Ktn1	1828.31	1926.78	1738.27	2019	1864.81	1982.63	1888.41	2220.31	1878.09	1989.04
Unc5d	1416.22	1570.57	1647.9	1833.21	1453.66	1379.93	1673.54	1498.37	1616.97	1501.38
Mir669a-8	0	0	0	0	0	0	0	0	0	0
Vmn2r8	0	0	0	0	0	0	0	0	0	0
Vmn2r6	0	0	0	0	0	0	0	0	0	0
Miga1	2854.93	3009.11	2596.77	3071.42	3267.24	3056.27	3130.37	3154	2883.06	3151.97
Gm9125	0	0	0	0	0	0	0	0	0	0
Setd3	3392.99	3380.27	3110.63	3098.47	3426.91	3163.86	3223.91	3305.08	3245.59	3279.94
Capn12	30.5918	27.4009	28.3509	27.0454	22.6198	28.5428	32.415	30.958	28.3472	28.6339
Mrpl52	444.48	368.666	411.088	391.571	355.93	368.861	384.35	388.833	403.951	374.493
Gpr180	471.473	531.826	447.413	475.059	504.955	530.237	514.01	464.37	481.443	503.393
Dr1	997.831	1120.94	1049.87	983.043	1053.82	1034.13	1055.8	1155.35	1037.92	1074.78
Zfand2b	272.627	313.864	259.588	258.695	321.335	333.731	270.434	336.823	276.194	315.581
Lman2	1815.71	1827.14	2176.82	1668.59	1728.42	1799.29	1710.59	1560.28	1872.06	1699.65
Cmc2	161.057	173.124	202	184.614	211.562	197.604	206.53	203.085	180.199	204.695
Carhsp1	951.944	869.354	855.844	690.246	758.43	809.078	727.949	875.493	841.847	792.738
Prr32	5.39855	4.98197	3.54387	0	2.66116	5.489	0	0	3.4811	2.03754
Pdgfrl	19.7947	18.6824	15.9474	15.2865	18.6281	5.489	17.5967	16.0982	17.4278	14.453
Zfp385a	1651.06	1629.11	1565.5	1511.02	1538.81	1551.19	1537.4	1177.64	1589.17	1451.26
BC039966	0.899758	2.49099	2.6579	1.17589	2.66116	1.0978	0.926144	6.1916	1.80613	2.71918
4930440C22Rik	0	0	0	0	0	0	0	0	0	0
Nde1	385.996	398.558	488.168	321.017	306.698	346.905	309.332	378.926	398.435	335.465
Mir3101	6.2983	1.24549	1.77193	3.52766	3.32645	3.2934	0.926144	9.90657	3.21085	4.36314
Mir3100	0	0	0	0	0.665289	0	0	0	0	0.166322
1700111N16Rik	0	0	0	0	0	0	0	0	0	0
Zmynd10	94.4746	94.6575	67.3335	85.8398	69.8554	76.846	78.7223	79.2525	85.5763	76.169
Gm35978	0	0	0	0	0	0	0	0	0	0
Cd46	64.7826	42.3468	91.2546	107.006	72.5165	100.998	59.2732	82.9675	76.3474	78.9387
Eif3k	1576.38	1668.96	1567.27	1432.23	1666.55	1443.61	1633.72	1671.73	1561.21	1603.9
Fez2	1007.73	972.73	877.107	859.574	952.029	867.262	960.412	839.581	929.285	904.821
1700009C05Rik	2.69927	4.98197	0	3.52766	3.99174	1.0978	0.926144	2.47664	2.80223	2.12308
Tdrd3	413.889	354.966	372.992	404.506	381.211	363.372	341.747	461.894	386.588	387.056
Septin4	2532.82	2041.36	1480.45	1615.67	1800.27	1998	1870.81	2183.16	1917.58	1963.06
Sh3bp5l	1024.82	1049.95	1133.15	1017.14	947.372	995.704	1003.01	897.782	1056.27	960.968
Apba2	5348.16	5628.38	5562.1	5163.33	5321.65	5246.38	5453.14	4949.57	5425.49	5242.68
Cpsf4	415.688	387.348	417.29	422.144	411.149	503.89	413.986	386.356	410.618	428.845
Nlrp5	0	0	0	0	0	0	0	0	0	0
Abhd12	6266.81	6706.98	5969.64	5405.56	6199.17	6100.47	6413.55	6109.87	6087.25	6205.77
Tbx6	7.19806	4.98197	11.5176	11.7589	8.64876	27.445	9.26144	9.90657	8.86412	13.8154
Gm10451	9.89734	3.73648	11.5176	9.40711	5.9876	15.3692	0.926144	12.3832	8.63962	8.66654
Scarna10	0	0	0	0	0	0	0	0	0	0
Slc24a3	4265.75	4546.05	4202.14	3806.35	4222.59	4104.67	4251.93	4050.55	4205.07	4157.43
Cdc123	1114.8	1162.05	1184.54	1117.09	1228.79	1112.07	1163.24	1299	1144.62	1200.77
Scml4	97.1738	166.896	154.158	146.986	182.289	124.051	144.478	120.117	141.304	142.734
Chrdl1	217.741	276.5	238.325	182.263	134.388	237.125	225.979	208.038	228.707	201.383
Ppfia2	2434.74	2517.14	2624.23	2702.19	2403.03	2482.13	2642.29	3079.7	2569.58	2651.79
Cpsf7	1665.45	1548.15	1757.76	1882.6	1687.84	1830.03	1628.16	1592.48	1713.49	1684.63
Rps21	3116.76	2451.13	2478.05	2307.09	2718.37	2482.13	2364.45	4123.61	2588.26	2922.14
Cdk11b	1454.01	1387.48	1258.07	1375.79	1447.67	1359.08	1389.22	1290.33	1368.84	1371.57
Hnrnpc	3444.27	3834.87	4287.19	3544.13	3816.1	3105.68	3475.82	4009.68	3777.62	3601.82
Stard13	288.822	256.572	261.36	268.103	241.5	288.721	260.247	273.669	268.714	266.034
Lysmd4	546.153	579.154	596.255	565.602	576.141	531.335	566.8	622.875	571.791	574.288
Zkscan8	596.539	536.808	594.484	596.175	479.008	499.499	535.311	590.679	581.001	526.124
Prom1	218.641	221.698	248.071	188.142	239.504	253.592	217.644	220.421	219.138	232.79
Skor1	5.39855	6.22747	5.3158	4.70355	5.9876	2.1956	4.63072	3.71496	5.41134	4.13222
Fyb2	80.0784	73.4841	51.3861	89.3675	83.8265	109.78	101.876	90.3974	73.579	96.4699
Nsfl1c	1691.54	1789.77	1723.2	1658	1898.74	1653.29	1866.18	1809.19	1715.63	1806.85
Atp6v0e	338.309	316.355	386.281	304.555	320.669	309.58	342.673	277.384	336.375	312.577
6330403K07Rik	4668.84	4746.57	4751.44	4788.22	4896.53	4112.36	4701.11	4403.47	4738.77	4528.37
Abcc2	0.899758	0	3.54387	1.17589	1.99587	9.8802	0	3.71496	1.40488	3.89776
Adat1	132.264	133.268	151.5	166.976	132.393	166.866	121.325	126.309	146.002	136.723
Slc25a13	49.4867	39.8558	23.0351	34.1008	39.2521	31.8362	19.449	38.3879	36.6196	32.2313
Sema4a	1012.23	967.748	932.923	1059.48	1013.9	1123.05	934.48	921.311	993.093	998.185
Chek2	14.3961	14.9459	18.6053	25.8695	11.9752	15.3692	21.3013	34.673	18.4542	20.8297
Keap1	1981.27	2036.38	1938.49	1864.96	2069.05	1951.89	2031.96	1520.66	1955.28	1893.39
Klf13	4680.54	4847.46	4750.55	4517.76	4132.11	4316.55	4444.57	4061.69	4699.08	4238.73
Reck	240.235	215.47	203.772	181.087	257.467	231.636	241.724	215.468	210.141	236.574
Pld5	89.9758	80.9571	83.2809	55.2667	65.8636	68.0636	83.353	66.8693	77.3701	71.0374
1700027A15Rik	0	0	0	0	0	0	0.926144	0	0	0.231536
Myo18a	4675.14	4608.33	4716	4616.54	4564.55	4510.86	4549.22	3849.94	4654	4368.64
Prrg1	127.766	94.6575	77.0791	81.1363	82.4959	97.7042	107.433	137.454	95.1596	106.272
Arhgap24	155.658	159.423	165.676	130.524	146.364	126.247	125.956	105.257	152.82	125.956
Cd72	2.69927	2.49099	2.6579	2.35178	5.32231	0	3.70458	4.95328	2.54998	3.49504
Catsperg1	22.4939	9.96395	29.2369	34.1008	17.9628	43.912	28.7105	18.5748	23.9489	27.29
Fh1	1642.06	1614.16	1404.26	1569.81	1763.68	1567.66	1713.37	1691.55	1557.57	1684.06
Asb17os	0	0	0	0	0	0	0	0	0	0
Fkbp7	38.6896	26.1554	57.5878	37.6284	35.2603	36.2274	31.4889	27.2431	40.0153	32.5549
Cd300a	28.7922	19.9279	37.2106	30.5731	27.9422	24.1516	25.932	23.5281	29.126	25.3885
Hivep2	7701.03	6860.18	6989.39	7646.8	6672.85	6708.65	6877.55	7037.38	7299.35	6824.11
Cgrrf1	280.724	317.601	337.553	248.112	308.029	279.939	280.622	345.491	295.998	303.52
2210408F21Rik	206.045	185.578	261.36	194.022	186.946	199.8	188.933	226.613	211.751	200.573
Angptl8	2.69927	3.73648	2.6579	9.40711	4.65703	9.8802	4.63072	17.3365	4.62519	9.12611
Gm25018	0	0	0	0	0	0	0	0	0	0
Akt1	4182.97	4156.21	3730.81	3407.72	3817.43	3873.04	4059.29	3582.46	3869.43	3833.05
Efna3	1144.49	1305.28	1177.45	1221.75	1312.62	1192.21	1232.7	954.745	1212.24	1173.07
Plpp1	408.49	419.731	354.387	392.747	419.132	422.653	442.697	412.361	393.839	424.211
Dgcr2	2925.11	3058.93	2979.51	3037.32	3113.55	2927.83	3157.23	2838.23	3000.22	3009.21
Ptn	8460.42	8293.74	6956.61	7269.34	7954.86	7592.38	7512.88	7479.46	7745.03	7634.9
Twf1	1022.12	916.683	1025.95	1005.38	1039.85	978.139	929.849	1162.78	992.535	1027.65
Pthlh	63.8828	43.5923	45.1843	54.0909	53.8884	62.5746	57.4209	40.8646	51.6876	53.6871
Ptgs1	350.906	349.984	317.176	324.545	314.017	299.699	326.929	321.963	335.653	315.652
Ptgis	65.6823	42.3468	63.7896	50.5632	68.5248	43.912	64.8301	50.7711	55.5955	57.0095
Cst7	3.59903	0	5.3158	3.52766	18.6281	19.7604	12.966	16.0982	3.11062	16.8632
Plxna2	3563.04	3706.59	3550.07	4019.19	3734.27	3600.78	3958.34	3688.96	3709.72	3745.59
Gm14023	7.19806	2.49099	2.6579	1.17589	1.33058	3.2934	3.70458	1.23832	3.38071	2.39172
Etaa1os	13.4964	12.4549	18.6053	12.9348	16.6322	8.7824	8.3353	11.1449	14.3728	11.2237
Trip10	119.668	118.322	158.588	111.709	133.058	131.736	107.433	130.024	127.072	125.563
Gusb	278.925	278.99	281.737	293.972	290.731	281.037	322.298	308.342	283.406	300.602
BC055324	25.1932	23.6644	19.4913	27.0454	17.9628	24.1516	28.7105	28.4814	23.8486	24.8266
Ces2g	5.39855	2.49099	11.5176	14.1107	4.65703	2.1956	6.48301	13.6215	8.37944	6.73929
Sowahb	457.077	477.024	398.685	449.189	485.661	462.174	480.669	341.777	445.494	442.57
Dmrt2	54.8852	37.3648	31.0088	57.6185	55.219	49.401	48.1595	61.916	45.2193	53.6739
Nlrp3	24.2935	17.4369	32.7808	21.166	26.6116	24.1516	21.3013	39.6263	23.9193	27.9227
Neu4	221.34	235.398	258.702	208.132	214.888	268.961	216.718	154.79	230.893	213.839
Shisa4	2597.6	2756.28	2428.43	2502.29	2585.98	2484.32	2637.66	2302.04	2571.15	2502.5
Sgms1	812.481	748.541	678.65	774.91	781.715	736.624	790.927	757.852	753.646	766.779
Odf4	0.899758	3.73648	1.77193	3.52766	1.33058	7.6846	2.77843	3.71496	2.48396	3.87714
Gdf10	205.145	211.734	210.86	246.937	166.988	183.333	135.217	151.075	218.669	159.153
Ctnna2	2873.83	2991.67	2457.67	2672.79	2651.84	2622.64	2622.84	2778.79	2748.99	2669.03
Map3k13	525.459	488.233	482.852	631.452	491.649	557.682	498.266	564.674	531.999	528.068
Dip2b	1883.19	1879.45	1811.8	2050.75	1800.27	1916.76	1902.3	1677.92	1906.3	1824.31
Psapl1	0	0	0	0	0	0	0.926144	1.23832	0	0.541116
1700128A07Rik	0	0	0	0	0	0	0	0	0	0
BC042761	0	1.24549	0	0	0	0	0	0	0.311373	0
9630013K17Rik	14.3961	18.6824	18.6053	14.1107	17.2975	12.0758	15.7445	17.3365	16.4486	15.6136
Fbxo44	2225.1	2188.33	2045.7	1961.38	2313.88	2303.18	2129.21	2202.97	2105.13	2237.31
Ifi202b	0	0	0	0	0	0	0	0	0	0
Clec9a	3.59903	4.98197	3.54387	5.87944	5.32231	7.6846	4.63072	3.71496	4.50108	5.33815
Ap5z1	520.06	495.706	500.571	498.577	509.612	616.963	504.749	413.599	503.728	511.231
Fbxw8	1274.96	1341.4	1302.37	1178.24	1127	1323.95	1135.45	1046.38	1274.24	1158.2
Klhl33	130.465	97.1485	139.097	111.709	139.711	128.443	102.802	130.024	119.605	125.245
Pax2	9.89734	17.4369	4.42983	10.583	10.6446	19.7604	13.8922	1.23832	10.5868	11.3839
Defb34	0	0	0	0	0	0	0	0	0	0
Dna2	33.291	34.8738	36.3246	61.1462	35.9256	50.4988	39.8242	34.673	41.4089	40.2304
Kdm5b	1472.9	1534.45	1496.4	1716.8	1536.15	1710.37	1580	1542.95	1555.14	1592.37
Supt3	178.152	161.914	194.027	201.077	201.583	166.866	181.524	209.276	183.792	189.812
Gm10591	0	0	0	0	0	0	0	0	0	0
Gm1987	0	0	0	0	0	0	0	0	0	0
S100g	0.899758	0	0.885967	0	0	0	0	0	0.446431	0
Esrrb	51.2862	33.6283	31.0088	31.749	37.2562	35.1296	34.2673	42.1029	36.9181	37.189
Mir103-2	1.79952	4.98197	0	3.52766	2.66116	10.978	0.926144	3.71496	2.57729	4.57007
Chchd7	421.087	406.031	418.176	453.893	468.364	453.391	398.242	390.071	424.797	427.517
Rxrb	1581.77	1657.75	1773.7	1672.11	1634.62	1684.02	1519.8	1201.17	1671.34	1509.9
Cadps2	2624.59	2794.89	2468.3	2495.23	2665.81	2511.77	2669.15	2628.95	2595.75	2618.92
Gabpb1	371.6	311.373	427.036	383.34	320.669	355.687	337.116	309.58	373.337	330.763
Gm13544	0	0	0	2.35178	1.33058	0	0	0	0.587944	0.332645
1700101I11Rik	40.4891	41.1013	29.2369	34.1008	34.595	28.5428	30.5628	35.9113	36.232	32.403
Dll3	49.4867	44.8378	52.272	42.332	47.9008	48.3032	34.2673	53.2478	47.2321	45.9298
Fam57a	136.763	112.094	125.807	145.81	154.347	155.888	107.433	149.837	130.119	141.876
Mettl7a1	461.576	601.573	596.255	500.928	514.934	582.932	531.607	517.618	540.083	536.773
Ckmt1	3754.69	4034.15	3348.95	3742.85	4269.83	3666.65	3751.81	3768.21	3720.16	3864.12
Gm4788	0	0	0	0	0.665289	0	0	0	0	0.166322
Pate7	0	0	0	0	0	0	0	0	0	0
Spag7	749.498	793.379	656.501	837.232	757.099	681.734	784.444	728.133	759.153	737.852
Gal3st1	257.331	274.009	195.799	214.012	263.455	266.765	211.161	209.276	235.287	237.664
Gpr68	347.306	377.384	324.264	393.923	329.984	334.829	331.56	371.496	360.719	341.967
Golph3l	402.192	373.648	418.176	403.33	373.893	361.176	374.162	481.707	399.336	397.734
Sptan1	27635.2	29115.9	28305.7	30495.5	28932.1	29343.1	28713.2	27890.7	28888.1	28719.8
Slx1b	333.81	338.774	341.097	343.359	365.244	368.861	345.452	302.15	339.26	345.427
Mir6949	0	0	0	0	0	0	0	0	0	0
Sh2d1b2	0	0	0	0	0	0	0	0	0	0
Rprd2	1179.58	1101.02	1210.23	1284.07	1125.67	1210.87	1202.14	1183.83	1193.72	1180.63
Edem3	1445.01	1304.03	1323.63	1520.42	1323.93	1331.63	1441.08	1469.89	1398.27	1391.63
Kir3dl1	0	0	0	0	0	0	1.85229	0	0	0.463072
Pcsk1n	21426.8	23364.2	21295.1	16723.5	20528.2	21303.9	20162.2	15092.7	20702.4	19271.7
Gpr162	5139.42	5192.46	5687.02	4891.69	4995.66	5087.2	4890.04	3768.21	5227.65	4685.28
Syk	83.6775	88.43	134.667	87.0157	67.1942	115.269	78.7223	90.3974	98.4475	87.8957
Frmd4b	359.903	378.63	331.351	317.49	306.698	322.753	308.406	463.132	346.844	350.247
Pomt1	287.922	285.218	357.045	253.992	296.719	306.286	282.474	245.187	296.044	282.667
Mpp4	21.5942	14.9459	31.0088	29.3972	15.9669	20.8582	14.8183	14.8598	24.2365	16.6258
Chst10	1440.51	1368.8	1603.6	1354.62	1400.43	1325.04	1330.87	1333.67	1441.88	1347.5
Abcc10	206.045	195.542	225.921	228.122	251.479	296.406	187.081	278.622	213.908	253.397
Chd6	2196.31	2088.69	2111.26	2506.99	2108.97	2243.9	2161.62	2276.03	2225.81	2197.63
Tyms	29.692	18.6824	42.5264	28.2213	25.9463	37.3252	36.1196	29.7197	29.7805	32.2777
Ppp1r2-ps7	0	0	0	0	0	0	0	0	0	0
4930447J18Rik	0	0	0	0	0	0	0	0	0	0
Fam131b	3115.86	3304.29	3036.21	3340.7	3093.6	3016.75	3225.76	3069.8	3199.27	3101.48
Gm8267	0	0	0	0	0	0	0	0	0	0
Vmn2r56	0	0	0	0	0	0	0	0	0	0
Aicda	0	0	0	0	0	0	0	0	0	0
Ahrr	26.093	22.4189	19.4913	25.8695	32.5992	32.934	30.5628	28.4814	23.4682	31.1443
Zbtb17	653.224	719.895	757.501	667.904	649.988	805.785	655.71	582.011	699.631	673.373
Gm21992	17.0954	14.9459	15.9474	14.1107	9.31405	21.956	10.1876	16.0982	15.5248	14.3889
Sergef	454.378	535.562	422.606	458.596	415.806	445.707	415.839	356.636	467.786	408.497
Armc3	16.1956	27.4009	16.8334	22.3419	15.3017	16.467	12.0399	19.8131	20.6929	15.9054
Gm10790	39.5893	29.8918	27.465	27.0454	30.6033	53.7922	28.7105	40.8646	30.9979	38.4926
Misp	4.49879	7.47296	10.6316	7.05533	5.9876	4.3912	4.63072	3.71496	7.41467	4.68112
Mir8101	0	0	0	0	0	0	0	0	0	0
Vmn1r254	0	0	0	0	0	0	0	0	0	0
Vmn1r244	0	0	0	0	0	0	0	0	0	0
1700065J18Rik	4.49879	3.73648	6.20177	7.05533	0	2.1956	2.77843	0	5.37309	1.24351
A730082K24Rik	0	0	0	0	0	0	0	0	0	0
Mettl26	417.488	513.143	389.825	430.375	416.471	454.489	413.06	372.735	437.708	414.189
Tmem174	1.79952	3.73648	4.42983	0	3.99174	7.6846	0	1.23832	2.49146	3.22866
Acbd6	1014.93	1015.08	994.94	943.062	1009.91	1007.78	996.531	1011.71	992.002	1006.48
Ccdc88c	1064.41	957.784	1004.69	1034.78	950.698	1175.74	921.513	1024.09	1015.42	1018.01
Nudcd2	288.822	251.59	246.299	290.444	277.426	242.614	288.957	269.954	269.289	269.738
Zmynd19	718.906	738.578	737.124	743.161	759.095	636.724	650.153	719.464	734.442	691.359
Tmprss13	0.899758	0	0	0	1.33058	0	0.926144	0	0.224939	0.564181
Odr4	934.848	855.654	877.107	900.73	848.909	840.915	924.292	1249.47	892.085	965.895
Elovl1	244.734	204.261	267.562	198.725	225.533	222.853	211.161	165.935	228.821	206.371
Nfatc4	48.5869	34.8738	38.0966	47.0355	45.905	31.8362	29.6366	19.8131	42.1482	31.7977
Camta2	8017.74	8164.21	7948.01	7089.43	7487.17	8145.67	7645.32	6729.03	7804.85	7501.8
Ephx2	468.774	406.031	517.404	403.33	420.463	421.555	369.532	419.791	448.885	407.835
Hdac9	1141.79	1157.06	955.958	1313.47	1257.4	1216.36	1253.07	1099.63	1142.07	1206.62
Styxl1	0.899758	1.24549	7.9737	2.35178	3.99174	3.2934	3.70458	0	3.11768	2.74743
Pex5	1247.06	1337.66	1327.18	1280.54	1314.61	1362.37	1321.61	1099.63	1298.11	1274.55
Cav2	1068.01	1081.09	892.168	1030.08	1089.08	1029.74	1090.07	1130.59	1017.84	1084.87
Coq3	338.309	424.713	340.211	375.108	387.198	337.024	362.122	427.221	369.585	378.391
Chrd	1215.57	968.994	1478.68	1315.82	1313.28	1845.4	1217.88	1232.13	1244.77	1402.17
Mir6984	0	0	0	3.52766	0	1.0978	0	0	0.881916	0.27445
Sbk3	24.2935	23.6644	15.9474	23.5178	25.281	18.6626	22.2275	26.0047	21.8557	23.0439
H2al1g	0	0	0	0	0	0	0	0	0	0
H2al1f	0	0	0	0	0	0	0	0	0	0
Dync1i2	3003.39	2921.93	3064.56	3321.88	3289.19	3372.44	3063.69	3373.19	3077.94	3274.63
Dennd2d	1.79952	1.24549	6.20177	3.52766	6.65289	4.3912	8.3353	17.3365	3.19361	9.17897
Gm15290	0	0	0	0	0	0	0	0	0	0
Sh2d3c	540.754	514.389	567.905	525.622	568.822	619.159	553.834	424.744	537.167	541.64
Klk1b7-ps	0	0	0	0	0	0	0	0	0	0
Gm1673	610.936	688.758	590.054	517.391	590.112	599.399	592.732	552.291	601.784	583.633
Pard6a	475.072	545.526	451.843	457.421	481.669	488.521	475.112	352.921	482.465	449.556
Srgap2	1863.4	1910.59	2017.35	2001.36	1947.97	1871.75	2012.51	1911.97	1948.17	1936.05
Nrip1	1328.94	1214.36	1191.62	1224.1	1279.35	1304.19	1224.36	1243.27	1239.76	1262.79
Olfr8	0	0	0	0	0	0	0	0	0	0
Tes	44.0881	48.5742	56.7019	29.3972	45.2397	46.1076	46.3072	32.1963	44.6904	42.4627
Dnph1	54.8852	95.903	54.9299	67.0256	60.5413	80.1394	61.1255	42.1029	68.1859	60.9773
Fbh1	1556.58	1670.21	1561.96	1600.38	1579.4	1665.36	1654.09	1504.56	1597.28	1600.85
Rpl15	3282.32	3395.21	3340.09	3143.15	3388.32	3141.9	3545.28	3698.86	3290.19	3443.59
Sh3tc1	52.186	47.3287	72.6493	31.749	40.5827	52.6944	47.2334	48.2945	50.9782	47.2012
Slc7a4	1580.87	1741.2	1811.8	1659.18	1704.47	1656.58	1660.58	1582.57	1698.26	1651.05
Ghitm	8667.37	8201.57	7892.19	8137.15	9039.29	8043.58	8579.8	9028.6	8224.57	8672.82
Atp2b1	15780	14350.6	13853.9	14461.1	15159.9	15585.5	16226	17247.3	14611.4	16054.7
Lrriq1	57.5845	61.0292	53.158	63.498	54.5537	45.0098	59.2732	64.3927	58.8174	55.8074
Sgtb	3243.63	3199.67	2765.1	3385.38	3362.37	3172.64	3335.05	3415.29	3148.45	3321.34
Zfp532	1297.45	1305.28	1489.31	1340.51	1209.5	1317.36	1352.17	1292.81	1358.14	1292.96
2310003N18Rik	3.59903	0	0	2.35178	0	0	1.85229	0	1.4877	0.463072
Tnks2	3733.99	4034.15	4085.19	4074.45	3722.29	3884.02	4104.67	3858.61	3981.95	3892.4
Mbtps1	1683.45	1738.71	1808.26	1772.06	1817.57	1678.54	1776.34	1925.59	1750.62	1799.51
Cyp4f16	80.0784	94.6575	78.851	44.6838	84.4917	77.9438	75.0177	102.781	74.5677	85.0585
Toporsl	0	0	0	0	0	0	0	0	0	0
Prpf38b	975.337	968.994	1094.17	1155.9	927.413	1080.23	919.661	959.699	1048.6	971.752
Flrt1	917.753	894.264	924.949	1132.38	892.153	856.284	867.797	856.918	967.337	868.288
B4gat1	2481.53	2434.94	2087.34	2291.81	2503.48	2206.58	2324.62	2189.35	2323.9	2306.01
Vmn1r57	0	0	0	0	0	0	0	0	0	0
Vmn1r61	0	0	0	0	0	0	0	0	0	0
Vmn1r60	0	0	0	0	0	0	0	0	0	0
Rcor3	399.492	346.247	344.641	435.079	375.223	434.729	424.174	459.417	381.365	423.386
Man2a2	4888.38	4798.89	5043.81	4757.64	4752.83	5149.78	4778.9	4959.47	4872.18	4910.25
Gm1715	8.99758	11.2094	4.42983	3.52766	5.9876	7.6846	7.40915	12.3832	7.04113	8.36614
St6gal1	603.737	569.19	597.141	539.733	545.537	508.281	573.283	547.338	577.45	543.61
Fam227a	122.367	114.585	164.79	155.217	136.384	192.115	95.3929	130.024	139.24	138.479
Arap2	2405.05	2083.71	1968.62	2427.03	2373.75	2546.9	2285.72	2440.73	2221.1	2411.78
Tmem158	1996.56	2439.92	2157.33	1997.83	2187.47	2061.67	2215.34	1450.07	2147.91	1978.64
Panx3	0	0	0	0	0	0	0	0	0	0
2900057B20Rik	0	0	0	0	0	0	0	0	0	0
Dcaf8l	0	0	3.54387	0	0	0	0	0	0.885967	0
Diaph1	1940.78	2018.94	1825.09	1875.54	1814.91	1849.79	1948.61	1737.36	1915.09	1837.67
Pkp1	5.39855	0	5.3158	4.70355	1.99587	3.2934	6.48301	1.23832	3.85447	3.25265
Gcsam	0	0	0	0	0	0	0	0	0	0
Gfra2	1359.53	1238.02	1258.96	1226.45	1290	1220.75	1227.14	1135.54	1270.74	1218.36
Crim1	3236.43	3274.4	3252.38	3820.46	3377.01	2993.7	3307.26	2906.34	3395.92	3146.08
[truncated: 23,240 more rows]
